# Supplementary material for: Up-Regulation of the TRPM8 Channel Attenuates TRPC1-Mediated Store-Operated Calcium Entry in Abdominal Aortic Aneurysm
Source: Biomolecules. 2026 May 19;16(5):741. doi: 10.3390/biom16050741 (PMC13204588; doi:10.3390/biom16050741)
Supplement: Supplementary file 1 [file biomolecules-16-00741-s001.zip]

Archive with 5 entries (5 files):
- Supplementary Data S1.xlsx
- Supplementary Data S2.xlsx
- Supplementary Material-figures.pdf
- Supplementary table S1.xlsx
- Western Blot Original Images.pdf
