# Supplementary material for: Up-Regulation of the TRPM8 Channel Attenuates TRPC1-Mediated Store-Operated Calcium Entry in Abdominal Aortic Aneurysm
Source: Biomolecules. 2026 May 19;16(5):741. doi: 10.3390/biom16050741 (PMC13204588; doi:10.3390/biom16050741)
Supplement: Supplementary file 1 [file biomolecules-16-00741-s001.zip › Supplementary Data S1.xlsx]

## Sheet: Table 2
Figure 1: Original Data Table
Fig1.G	Adjacent	AAA		Fig1.H	Adjacent	AAA		Fig1.I	Adjacent	AAA		Fig1.J	MMP2	Adjacent	AAA		MMP9	Adjacent	AAA
	0.827249	1.16846			14.284	31.096			4.757	2.021				1.89832	4.84629			1.72441	6.92008
	0.507351	1.27326			8.993	31.572			4.917	1.379				0.0660733	3.91167			0.746457	6.78898
	0.728312	1.8232			8.001	20.125			3.467	1.422				1.84902	2.84765			0.529134	4.46457
	0.594295	1.98487			14.908	30.656			4.298	1.2873				0.18658	2.82328			0.924409	5.89764
		1.2875				30.214				1.87239					3.2341				4.78376
		1.59837				28.327				2.1982					3.84342				5.93498
Mean	0.664	1.52		Mean	11.5	28.7		Mean	4.36	1.7		Mean		1	3.584		Mean	0.9811	5.798
SD	0.142	0.332		SD	3.55	4.33		SD	0.65	0.383		SD		1.01	0.7761		SD	0.5212	1.008
Fig1.K	TRPC1	Adjacent	AAA		TRPC3	Adjacent	AAA		TRPC4	Adjacent	AAA		TRPC5	Adjacent	AAA		TRPC6	Adjacent	AAA		TRPC7	Adjacent	AAA		TRPM8	Adjacent	AAA
		2.2667	2.85964			1.51333	1.12376			1.64516	2.55207			1	0.822638			1.61019	1.23236			1.52389	3.42634			0.627003	2.67448
		0.426936	5.60976			0.70072	0.70466			0.636552	1.67598			0.999998	0.228986			0.619012	2.49047			0.735566	1.63959			0.950359	6.20726
		2.2667	6.83546			1.51333	1.26722			1.64516	1.67598			1	0.140795			1.61019	1.64666			1.52389	0.430276			0.752079	2.72066
		0.426936	9.33074			0.70072	0.960004			0.636552	2.02596			0.9	1.03886			0.619012	4.36751			0.735566	0.918064			0.63682	2.68802
			2.24981				3.20921				5.28624				0.116629				3.18431				3.00528				5.93505
			9.65634				2.44334				8.53451				0.000532474				2.46287				5.03677				2.03349
	Mean	1.347	6.09		Mean	1.107	1.618		Mean	1.141	3.625		Mean	0.975	0.3914		Mean	1.115	2.564		Mean	1.13	2.409		Mean	0.7416	3.71
	SD	1.062	3.137		SD	0.4692	0.9846		SD	0.5823	2.763		SD	0.05	0.4296		SD	0.5723	1.12		SD	0.4551	1.734		SD	0.1503	1.849
Fig1.L	TRPC1	Adjacent	AAA		TRPM8	Adjacent	AAA			Fig1.O	TRPC1	Adjacent	AAA		TRPM8	Adjacent	AAA
		0.0633425	1.23949			0.487056	2.3985					0.862032	6.79875			1.39324	5.34985
		0.721091	1.53723			1.14386	1.39837					0.834912	5.78175			0.264781	3.29541
		1.08109	2.38718			1.11075	2.05478					1.30306	4.27012			0.341982	5.71289
		0.934474	1.9971			1.25834	1.73481					0.903056	4.79834			1.04125	2.34234
			0.714186				2.32971						4.78135				5.29345
			1.48929				1.87251						5.27012				4.71235
Mean		0.7	1.561		Mean	1	1.965			Mean		0.9758	5.283		Mean	0.7603	4.451
SD		0.4494	0.5829		SD	0.3478	0.3773			SD		0.22	0.901		SD	0.5477	1.339

## Sheet: Table 3
Figure 2: Original Data Table
Fig2.B	CON	AAA-Papain		Fig2.C	CON	AAA-Papain		Fig2.D	CON	AAA-Papain		Fig2.H	CON	AAA-Papain		Fig2.I	CON	AAA-Papain
	0.709	1.414			0.73	1.721			0.0661695	0.206676			8.09429	26.0811			2.51964	1.37424
	0.827	1.36			0.5	1.838			0.0570615	0.162805			7.11382	22.876			2.68924	1.5125
	0.667	1.267			0.404	1.496			0.0480115	0.221074			2.37921	29.6134			2.21125	1.48144
	0.872	1.8			0.416	1.705			0.0348793	0.217395			6.83749	30.2875			2.12984	1.02139
	0.637	1.259			0.606	1.64			0.085628	0.162355			9.29835	29.3985			2.34834	1.39249
	0.587	1.873							0.0628347	0.192837			4.29859	27.3287			2.09835	1.94857
	0.783	1.254
Mean	0.726	1.461		Mean	0.5312	1.68		Mean	0.0591	0.194		Mean	6.34	27.6		Mean	2.33	1.46
SD	0.1047	0.2641		SD	0.1374	0.1252		SD	0.0172	0.0261		SD	2.55	2.8		SD	0.234	0.299
Fig2.L	MMP2	CON	AAA-Papain		MMP9	CON	AAA-Papain		Fig2.M	TRPC1	CON	AAA-Papain		TRPM8	CON	AAA-Papain
		0.827938	2.31423			0.902428	3.03606				0.602256	1.42075			0.425948	2.22826
		1.45585	2.31428			1.40592	2.68956				0.546559	1.80567			1.17615	2.39845
		0.716214	2.91944			0.691652	3.18548				0.851185	2.08253			1.32984	3.3958
		0.890938	1.98314			0.872302	3.12346				0.837498	1.62926			1.48839	3.50339
		0.785585	2.33487			0.823706	2.63698				0.583491	1.49574			0.888073	6.79159
		1.12162	2.18724			1.19235	3.49041				1.23094	1.40652			0.83498	3.47919
Mean		0.9664	2.342		Mean	0.9814	3.027		Mean		0.7753	1.64		Mean	1.024	3.633
SD		0.2771	0.3123		SD	0.2652	0.321		SD		0.2593	0.2634		SD	0.3858	1.647
Fig2.N	TRPC1	CON	AAA-Papain		TRPM8	CON	AAA-Papain		Fig2.Q	TRPC1	CON	AAA-Papain		TRPM8	CON	AAA-Papain
		0.758483	2.54811			1.42528	1.57303				0.930664	1.66768			1.21234	2.34983
		0.894955	1.44497			1.82832	1.21978				1.19713	2.07854			1.0974	1.51014
		0.767991	1.94151			0.753034	2.75403				0.87221	1.68912			0.690259	2.0808
		1.41841	2.92207			0.745452	1.98164				0.838491	2.4395			0.834793	2.44204
		1.06584	2.68261			0.563789	2.5834				0.65892	1.9834			0.734893	1.88065
		1.09432	2.52259			0.684122	1.78453				1.34984	2.10249			1.23983	2.34376
Mean		1	2.344		Mean	1	1.983		Mean		0.9745	1.993		Mean	0.9683	2.101
SD		0.2496	0.5464		SD	0.5065	0.5908		SD		0.2533	0.2888		SD	0.2448	0.3564

## Sheet: Table 4
Figure 3: Original Data Table
Fig3.B	CON	AAA-Papain		Fig3.D	CON	AAA-Papain		Fig3.F	CON	AAA-Papain
	12.0192	2.93101			4.63277	0.072093			2.03462	0.0286822
	11.4462	1.00698			3.718	0.0697674			1.46538	0.793798
	11.4154	1.53643			6.55	0.0728682			2.45385	0.348062
	5.55385	0.528682			4.11154	0.357364			1.68077	0.609302
	4.66154	1.62636			10.6462	0.589147			2.11154	0.4
	4.39231	1.33643			2.79615	0.526357			6.75	0.0868217
Mean	8.248	1.494		Mean	5.409	0.2813		Mean	2.749	0.3778
SD	3.727	0.8097		SD	2.853	0.2419		SD	1.99	0.2948

## Sheet: Table 5
Figure 4: Original Data Table
Fig4.F	CON-Menthol	CON-A-2-Menthol	AAA-Menthol	AAA-A-2-Menthol		Fig4.I	CON	CON-Menthol	CON-A-2-Menthol	AAA	AAA-Menthol	AAA-A-2-Menthol
	-78.852	-14.5038	-87.7778	-18.3719			2.45385	1.15446	5.55385	0.793798	0.117054	0.2451
	-86.0174	-9.71731	-84.0642	-23.1511			1.68077	1.486	4.66154	0.912403	0.265116	0.37
	-70.7329	-7.6555	-99.5381	-1.47965			2.11154	1.39231	4.39231	0.686915	0.156589	0.167225
	-74.1176	-6.11855	-90.9444	-34.2038			6.75	0.961538	1.12692	1.07752	0.108527	1.79457
	-87.7275	-22.449	-85.5766	-24.8576			5.47308	0.161538	1.9	0.609302	0.163566	0.350388
	-72.7273	-16.1494	-97.9015	-43.9579			1.78462	0.0192308	1.91923	0.551938	0.0945736	0.689147
Mean	-78.36	-12.77	-90.97	-24.34		Mean	3.376	0.8625	3.259	0.772	0.1509	0.6027
SD	7.135	6.129	6.456	14.44		SD	2.174	0.6272	1.828	0.1978	0.06221	0.6105

## Sheet: Table 6
Figure 5: Original Data Table
Fig5.A	TRPC1	Vehicle	AngⅡ		TRPM8	Vehicle	AngⅡ		Fig5.B	TRPC1	Vehicle	AngⅡ		TRPM8	Vehicle	AngⅡ
		0.922623	1.05601			0.805623	1.6141				0.945874	4.05793			0.838093	1.50976
		1.09344	1.22339			1.09361	1.21751				0.986829	2.08647			1.15042	1.54756
		0.879472	1.80063			1.14103	1.53783				1.23267	2.39288			1.04549	1.89544
		0.968458	2.2302			1.07348	1.01958				1.27274	1.02169			0.891949	2.04393
		0.988156	1.31805			0.702255	1.22044				0.68173	1.24938			1.13112	2.10581
		1.08572	1.15479			1.20715	1.36583				0.404432	1.87757			1.04032	2.03934
Mean		0.9896	1.464		Mean	1.004	1.329		Mean		0.9207	2.114		Mean	1.016	1.857
SD		0.08612	0.4564		SD	0.2016	0.2219		SD		0.3316	1.082		SD	0.1263	0.2638
Fig5.C	Vehicle-Rest	Menthol-Rest	Vehicle-Menthol-A-2-Rest	Vehicle-Peak	Menthol-Peak	Vehicle-Menthol-A-2-Peak	Vehicle-Release	Menthol-Release	Vehicle-Menthol-A-2-Release	Vehicle-ΔPeak	Menthol-ΔPeak	Vehicle-Menthol-A-2-ΔPeak
	206.063	113.691	198.548	737.649	596.017	968.064	226.489	201.802	188.217	647.124	416.692	589.048
	199.33	172.456	221.568	621.98	685.981	913.453	156.444	151.951	182.938	591.458	437.946	655.636
	318.575	134.024	214.451	1082.46	762.835	846.333	379.682	203.378	228.015	641.757	509.455	524.526
	101.155	198.472	232.705	991.157	689.618	911.703	331.624	152.715	255.689	852.143	376.791	647.124
	263.373	237.455	198.294	954.629	683.504	903.287	258.835	188.08	203.288	664.501	382.892	523.288
	224.136	234.329	202.129	909.42	473.24	1020.29	302.601	193.298	298.982	639.466	401.35	620.294
Mean	218.8	181.7	211.3	882.9	648.5	927.2	275.9	181.9	226.2	672.7	420.9	593.3
SD	72.6	51.27	14.07	171.2	100.9	59.79	79.49	23.56	44.74	91.2	48.83	58.59
Fig5.D	AngⅡ-Rest	Menthol-Rest	AngⅡ-Menthol-A-2-Rest	AngⅡ-Peak	Menthol-Peak	AngⅡ-Menthol-A-2-Peak	AngⅡ-Release	Menthol-Release	AngⅡ-Menthol-A-2-Release	AngⅡ-ΔPeak	Menthol-ΔPeak	AngⅡ-Menthol-A-2-ΔPeak
	148.273	16.4746	148.273	2314.72	856.726	1706.54	294.201	202.827	297.352	2148.57	689.911	1444.19
	101.354	39.167	201.354	2831.05	704.05	1927.17	348.331	219.28	462.823	2612.12	584.647	1666.04
	80.892	118.204	44.1932	2176.49	1152.62	1609.39	392.312	179.791	259.542	1941.36	1017.34	1444.6
	23.3512	143.499	118.204	1927.17	1211.13	1613.63	462.823	204.056	262.262	1666.04	1052.48	1399.93
	118.204	24.3455	256.497	1609.39	982.24	1704.47	259.542	187.835	254.342	1444.6	1023.24	1647.98
	143.499	80.892	198.051	2630.6	1012.83	2709.77	352.695	202.124	243.856	2514.06	830.835	2611.72
Mean	102.6	70.43	161.1	2248	986.6	1878	351.7	199.3	296.7	2054	866.4	1702
SD	46.38	52.43	74.51	448.7	187.3	423.3	71.85	13.82	83.37	461.9	196.9	459.5
Fig5.E	TRPC1	siNC	siTRPC1	AngⅡ+siNC	AngⅡ+siTRPC1		TRPM8	siNC	siTRPC1	AngⅡ+siNC	AngⅡ
		0.92864	0.33502	1.5945	0.918302			0.770738	0.891284	2.74112	2.30793
		1.04908	0.484891	1.43798	1.12782			1.10081	0.450177	2.40663	3.62033
		1.02228	0.676331	1.41808	1.07355			1.12845	0.821174	2.03032	2.5054
		1.19248	0.547134	3.00621	0.933091			0.787953	0.814012	1.68686	1.62929
		0.777719	0.474396	1.25145	1.06431			0.882951	0.553698	2.05499	2.45259
		1.02981	0.484619	1.39119	0.906606			1.3291	0.711008	2.18445	1.27124
Mean		1	0.500398	1.68324	1.00395		Mean	1	0.706892	2.18406	2.2978
SD		0.138088	0.111042	0.657317	0.0955644		SD	0.221898	0.172002	0.359823	0.814491
Fig5.F	siNC-Rest	siTRPC1-Rest	AngⅡ+siNC-Rest	AngⅡ+siTRPC1-Rest	siNC-Peak	siTRPC1-Peak	AngⅡ+siNC-Peak	AngⅡ+siTRPC1-Peak	siNC-Release	siTRPC1-Release	AngⅡ+siNC-Release	AngⅡ+siTRPC1-Release	siNC-ΔPeak	siTRPC1-ΔPeak	AngⅡ+siNC-ΔPeak	AngⅡ+siTRPC1-ΔPeak
	76.6807	39.5126	111.077	88.7183	535.331	91.3233	1090.16	221.95	213.838	48.8287	1158.07	32.4629	343.865	46.0031	936.546	120.126
	61.8512	61.5505	35.4965	56.7006	253.733	131.565	347.943	373.408	163.1	56.2156	1161.29	206.178	225.57	48.2306	239.442	319.677
	100.137	34.8592	127.183	45.0513	548.101	136.431	2695.16	1608.63	225.197	655.92	811.679	79.3479	461.174	106.748	2514.72	1533.67
Mean	79.5563	45.3075	91.2524	63.4901	445.721	119.773	1377.75	734.664	200.712	253.655	1043.68	105.996	343.537	66.9939	1230.24	657.825
SD	19.3041	14.258	48.9529	22.6114	166.39	24.7583	1199.74	760.659	33.064	348.391	200.923	89.8711	117.802	34.446	1165.72	765.04
Fig5.G	siNC-Rest	siTRPC1-Rest	AngⅡ+siNC-Rest	AngⅡ+siTRPC1-Rest	siNC-Peak	siTRPC1-Peak	AngⅡ+siNC-Peak	AngⅡ+siTRPC1-Peak	siNC-Release	siTRPC1-Release	AngⅡ+siNC-Release	AngⅡ+siTRPC1-Release	siNC-ΔPeak	siTRPC1-ΔPeak	AngⅡ+siNC-ΔPeak	AngⅡ+siTRPC1-ΔPeak
	42.8903	75.7981	88.6168	67.2734	159.049	113.354	205.459	238.765	60.2126	68.5739	59.1042	228.781	68.0415	61.0529	78.2863	98.8266
	39.8222	42.4727	77.7654	151.642	242.391	142.709	139.006	130.438	241.577	88.526	192.172	243.345	195.107	60.902	75.6168	223.089
	48.1707	70.394	125.513	80.7307	232.242	107.799	102.704	229.039	216.94	146.04	349.325	122.992	132.257	45.7525	92.6527	107.304
Mean	43.6277	62.8883	97.2985	99.8821	211.227	121.287	149.057	199.414	172.91	101.047	200.2	198.372	131.802	55.9025	82.1853	143.073
SD	4.22287	17.8857	25.03	45.3277	45.4719	18.7586	52.1096	59.9325	98.3731	40.2222	145.277	65.6864	63.5339	8.79047	9.16281	69.4251
Fig5.H	siNC-Rest	siTRPC1-Rest	AngⅡ+siNC-Rest	AngⅡ+siTRPC1-Rest	siNC-Peak	siTRPC1-Peak	AngⅡ+siNC-Peak	AngⅡ+siTRPC1-Peak	siNC-Release	siTRPC1-Release	AngⅡ+siNC-Release	AngⅡ+siTRPC1-Release	siNC-ΔPeak	siTRPC1-ΔPeak	AngⅡ+siNC-ΔPeak	AngⅡ+siTRPC1-ΔPeak
	72.7115	70.878	220.56	79.5241	526.938	594.423	609.048	364.096	401.209	567.695	1826.41	69.5442	401.095	495.381	467.022	293.33
	70.1721	90.015	161.406	80.6765	469.509	347.543	1731.74	689.751	632.333	352.003	1797.77	206.73	458.515	207.389	1481.81	651.711
	66.0927	72.7199	146.889	68.9019	653.676	314.186	1760.62	174.385	120.964	79.3883	699.611	93.3565	562.152	246.042	1473.19	124.648
Mean	69.6588	77.871	176.285	76.3675	550.041	418.717	1367.14	409.411	384.835	333.029	1441.26	123.21	473.921	316.271	1140.68	356.563
SD	3.33909	10.5573	39.0242	6.491	94.232	153.077	656.682	260.654	256.078	244.706	642.448	73.3039	81.6258	156.313	583.416	269.161

## Sheet: Table 7
Figure 6: Original Data Table
Fig6.E	Vehicle	Vehicle-La3+	AngⅡ	AngⅡ-La3+
	10.3672	4.02198	24.8721	2.61278
	12.0571	1.77167	22.8721	6.43068
	13.0421	3.53405	33.3307	2.56726
	9.50803	1.96503	30.3307	4.44723
Mean	11.24	2.823	27.85	4.014
SD	1.6	1.123	4.825	1.833
Fig6.H	Vehicle	Vehicle-Menthol	Vehicle-Menthol-La3+	AngⅡ	AngⅡ-Menthol	AngⅡ-Menthol-La3+
	9.48954	6.27814	1.74949	25.5159	11.6217	3.60485
	12.0571	5.21676	3.99204	23.0159	8.78144	2.84024
	9.50803	4.30157	2.56726	26.1881	11.1147	2.28388
	10.2395	4.9345	2.32124	24.1881	8.8308	1.56939
Mean	10.3	5.18	2.66	24.7	10.1	2.57
SD	1.21	0.824	0.953	1.41	1.49	0.862
Fig6.K	Vehicle group	siNC	siNC-Menthol	siTRPC1	siTRPC1-Menthol	AngⅡ group	siNC	siNC-Menthol	siTRPC1	siTRPC1-Menthol
		8.2575	3.7924	6.36104	4.41546		24.7009	12.9874	7.82568	4.32935
		10.5293	5.73425	5.27515	2.37992		18.0719	16.4745	7.70293	5.0614
		7.70293	3.16873	7.09767	5.12928		21.7908	16.6707	7.62571	6.99951
Mean		8.83	4.232	6.245	3.975		21.52	15.38	7.718	5.463
SD		1.498	1.338	0.9168	1.427		3.323	2.072	0.1008	1.38

## Sheet: Table S1
Figure S1: Original Data Table
FigS1.A	0	10-7	10-6	10-5	10-4	10-3
	1	1.02037	1.08867	1.13056	1.24706	1.31593
	1	1.002	1.07214	1.06212	1.16232	1.21343
	1	1.40511	1.44029	1.52341	1.53899	1.52806
	1	1.1534	1.2807	1.31704	1.3772	1.35119
Mean	1	1.14522	1.22045	1.25829	1.33139	1.35215
SD	0	0.161018	0.151096	0.179262	0.142206	0.113471
FigS1.B	0	10-7	10-6	10-5	10-4	10-3
	1	0.99808	1.00747	1.01387	1.07765	1.08596
	1	1.04999	1.05843	1.06021	1.09842	1.15108
	1	1.04421	1.04057	1.06172	1.08671	1.09187
Mean	1	1.03076	1.03549	1.04526	1.08759	1.10964
SD	0	0.0232286	0.0211146	0.0222104	0.00850546	0.0294026

## Sheet: Table S2
Figure S2: Original Data Table
FigS2.A	TRPC1-mRNA	siNC	siTRPC1		FigS2.B	TRPC1-protein	siNC	siTRPC1
		1.0452	0.670583				1.20317	0.603475
		1.06159	0.734903				0.995634	0.827118
		0.935574	0.562683				0.801192	0.857995
							0.870875	0.48498
							1.09574	0.292886
							1.03338	0.378398
Mean		1.01412	0.656057		Mean		1	0.574142
SD		0.0559432	0.0710549		SD		0.134026	0.212446
FigS2.E		siNC	La3+	siTRPC1	La3+
		11.4466	1.06472	7.18243	5.3891
		9.02588	1.85926	4.28507	2.70973
		9.70451	2.40884	6.13176	2.39616
Mean		10.059	1.77761	5.86642	3.49833
SD		1.01954	0.551764	1.19763	1.34309
