# Supplementary material for: Up-Regulation of the TRPM8 Channel Attenuates TRPC1-Mediated Store-Operated Calcium Entry in Abdominal Aortic Aneurysm
Source: Biomolecules. 2026 May 19;16(5):741. doi: 10.3390/biom16050741 (PMC13204588; doi:10.3390/biom16050741)
Supplement: Supplementary file 1 [file biomolecules-16-00741-s001.zip › Supplementary Data S2.xlsx]

## Sheet: Sheet1
	通道1	通道2	通道3	通道4	通道5	通道6	通道7	通道8					通道1	通道2	通道3	通道4	通道5	通道6	通道7	通道8
CON group	平均值	平均值	平均值	平均值	平均值	平均值	平均值	平均值				AAA-Papain group	平均值	平均值	平均值	平均值	平均值	平均值	平均值	平均值
	mN	mN	mN	mN	mN	mN	mN	mN					mN	mN	mN	mN	mN	mN	mN	mN
	13.955	11.271	14.5358	12.7943	10.6324	17.0605	15.3055	15.3067					7.027	11.5109	10.4755	6.1129	6.315	6.4638	9.0091	7.6054
	9.7239	8.0447	10.9342	9.6096	5.9657	12.3266	10.2108	10.162					7.0269	11.5129	10.4886	6.1075	6.3165	6.4791	8.9986	7.6133
	9.7288	8.0402	10.938	9.6026	5.9996	12.3484	10.2211	10.1623					7.0278	11.5159	10.5018	6.1096	6.3239	6.4795	9.0113	7.6165
	9.7159	8.04	10.9333	9.6104	6.0189	12.3652	10.2293	10.1627					7.0298	11.5286	10.5049	6.1066	6.3113	6.4782	9.0126	7.6124
	9.7082	8.037	10.9299	9.6124	6.0196	12.3668	10.2258	10.1619					7.029	11.5268	10.505	6.0962	6.3113	6.4833	9.0115	7.6139
	9.7129	8.0365	10.9202	9.6133	6.0173	12.3602	10.2164	10.162					7.0347	11.5235	10.4948	6.0837	6.3137	6.4818	9.0098	7.607
	9.7107	8.0364	10.9087	9.6159	5.9926	12.3695	10.2117	10.1619					7.0253	11.521	10.4867	6.0783	6.3242	6.4812	9.0098	7.6029
	9.7155	8.034	10.8994	9.6224	5.9978	12.3645	10.2076	10.1621					7.0229	11.5179	10.4813	6.0771	6.3148	6.4892	9.0117	7.603
	9.7157	8.0358	10.8959	9.6267	6.0031	12.357	10.2069	10.161					7.0277	11.5167	10.4799	6.0876	6.3154	6.4848	9.0063	7.6054
	9.7117	8.0365	10.9009	9.6317	5.9974	12.3659	10.2152	10.1577					7.0267	11.511	10.4817	6.1084	6.3119	6.4872	9.0147	7.6087
	9.7196	8.0334	10.901	9.6358	5.9984	12.3567	10.2217	10.157					7.0322	11.5111	10.4915	6.1155	6.3161	6.4963	9.0162	7.6123
	9.7195	8.0368	10.9087	9.6368	6.0169	12.3378	10.2224	10.159					7.0338	11.5107	10.5023	6.1156	6.319	6.4991	9.0174	7.6143
	9.7215	8.032	10.9102	9.6388	6.029	12.3407	10.2145	10.1625					7.0361	11.5105	10.5094	6.1169	6.3128	6.4989	9.0157	7.6163
	9.7192	8.0344	10.9131	9.639	6.0149	12.367	10.2172	10.1626					7.0338	11.5126	10.5138	6.1173	6.3147	6.499	9.0167	7.6112
	9.7257	8.033	10.9056	9.6399	6.0209	12.3775	10.2106	10.1624					7.0365	11.5143	10.5112	6.1161	6.3326	6.4966	9.0171	7.6078
	9.7305	8.0312	10.9074	9.6359	6.0006	12.3839	10.219	10.1626					7.0445	11.5174	10.5078	6.1153	6.3236	6.4978	9.0179	7.611
	9.7315	8.033	10.9097	9.6276	5.9741	12.3762	10.2122	10.1633					7.0362	11.5188	10.4996	6.1165	6.3164	6.4869	9.0192	7.6132
	9.7236	8.0349	10.9155	9.6199	5.9628	12.3742	10.21	10.1693					7.0399	11.5199	10.4945	6.1206	6.3314	6.4862	9.0204	7.6108
	9.7096	8.0347	10.9037	9.6199	5.9799	12.3721	10.2137	10.1795					7.0403	11.5214	10.4952	6.1233	6.3566	6.481	9.0217	7.6089
	9.711	8.0392	10.8992	9.6178	5.965	12.3742	10.2154	10.1829					7.0453	11.5284	10.4948	6.1186	6.3573	6.4857	9.0221	7.6095
	9.7118	8.0365	10.9083	9.6188	5.9684	12.3673	10.214	10.1803					7.0462	11.5292	10.4978	6.1166	6.3513	6.4955	9.0247	7.6121
	9.7095	8.0428	10.9074	9.6174	5.9875	12.3571	10.2134	10.1795					7.046	11.5295	10.5062	6.1163	6.3689	6.4967	9.0231	7.6188
	9.7115	8.0409	10.8993	9.6138	6.0106	12.3389	10.2149	10.1783					7.0411	11.5296	10.5149	6.116	6.3863	6.4947	9.0231	7.6311
	9.7067	8.0363	10.9062	9.611	6.0143	12.3257	10.2195	10.1753					7.0406	11.5304	10.5138	6.116	6.3693	6.4973	9.0241	7.6395
	9.7027	8.0388	10.9048	9.6094	6.0042	12.3391	10.2165	10.1701					7.0424	11.5301	10.5088	6.1157	6.3565	6.4982	9.0222	7.6421
	9.7029	8.0419	10.8861	9.611	6.0088	12.3096	10.2162	10.166					7.0383	11.5298	10.5059	6.1151	6.3465	6.4982	9.0221	7.643
	9.7006	8.0438	10.8914	9.6119	6.0012	12.3169	10.2182	10.1641					7.035	11.5273	10.5041	6.1148	6.3277	6.4984	9.0231	7.6424
	9.6999	8.0478	10.9122	9.618	5.9903	12.3195	10.2275	10.1633					7.0401	11.5181	10.5015	6.1152	6.3341	6.4977	9.0186	7.6387
	9.703	8.043	10.9243	9.618	5.9938	12.3317	10.2311	10.1634					7.0461	11.5288	10.492	6.1116	6.3572	6.4975	9.0139	7.6342
	9.7089	8.0444	10.9339	9.6227	6.0112	12.3314	10.23	10.1644					7.0532	11.5289	10.483	6.1078	6.3672	6.4978	9.0155	7.6259
	9.7122	8.0382	10.9262	9.6237	5.9929	12.3356	10.2321	10.1658					7.0557	11.5284	10.4768	6.1048	6.3534	6.4978	9.0117	7.6308
	9.7208	8.036	10.9246	9.618	5.989	12.3332	10.234	10.1604					7.0518	11.5255	10.4775	6.1138	6.359	6.4961	9.0079	7.6305
	9.7198	8.0426	10.9267	9.6181	5.9768	12.3533	10.2389	10.1615					7.0501	11.5254	10.479	6.1158	6.3722	6.4989	9.0004	7.6323
	9.7324	8.0466	10.9268	9.6199	5.9734	12.3577	10.233	10.1617					7.0493	11.5273	10.4807	6.1161	6.3603	6.4964	9.0041	7.6339
	9.7374	8.0423	10.9284	9.6193	5.9799	12.3742	10.2285	10.1635					7.0533	11.5211	10.4849	6.1139	6.3539	6.4821	9.0019	7.6306
	9.728	8.0438	10.9245	9.6136	5.9947	12.3539	10.2292	10.1617					7.0496	11.5305	10.4875	6.1058	6.3557	6.4822	9.0041	7.6208
	9.7234	8.0424	10.9181	9.6124	6.012	12.338	10.2269	10.161					7.0444	11.528	10.4844	6.0995	6.3604	6.4808	9.0101	7.6172
	9.7223	8.0392	10.9008	9.6076	6.0024	12.3429	10.2247	10.1573					7.0358	11.5288	10.4837	6.0998	6.343	6.4801	9.0172	7.6239
	9.7241	8.0405	10.9005	9.6025	6.007	12.3595	10.2271	10.1593					7.0322	11.527	10.485	6.1027	6.352	6.479	9.0188	7.6329
	9.7162	8.0433	10.9207	9.6018	6.0114	12.3515	10.2187	10.1575					7.0279	11.5293	10.4864	6.1117	6.348	6.4743	9.0186	7.6273
	9.7199	8.0431	10.9074	9.601	6.0111	12.3283	10.2155	10.1484					7.0307	11.5298	10.4853	6.1158	6.3357	6.4729	9.0205	7.6303
	9.7174	8.0458	10.8915	9.5919	5.9918	12.3154	10.2163	10.1456					7.0313	11.5293	10.4878	6.1153	6.3206	6.4747	9.0226	7.6266
	9.7156	8.0445	10.9099	9.5849	6.0144	12.3542	10.2282	10.1314					7.0279	11.5254	10.4898	6.1078	6.334	6.4769	9.0206	7.6181
	9.7047	8.048	10.9335	9.5669	6.0222	12.3639	10.2212	10.1247					7.0283	11.5244	10.4918	6.098	6.3393	6.4784	9.0181	7.6162
	9.6931	8.0438	10.9242	9.552	6.0063	12.353	10.2126	10.1226					7.0373	11.5268	10.4897	6.0931	6.3213	6.4758	9.0183	7.6124
	9.6881	8.0455	10.885	9.541	5.9967	12.3559	10.2088	10.1238					7.0443	11.5111	10.4843	6.0881	6.3176	6.477	9.0157	7.618
	9.6825	8.0385	10.887	9.5421	5.9914	12.387	10.211	10.1206					7.0454	11.5118	10.4822	6.0788	6.3175	6.4765	9.0136	7.6136
	9.6766	8.0348	10.8914	9.5546	5.9747	12.3819	10.2058	10.1157					7.0491	11.5114	10.4792	6.0775	6.3139	6.4842	9.0109	7.6119
	9.6766	8.0347	10.8982	9.5679	5.9657	12.3834	10.246	10.1236					7.0495	11.5177	10.4764	6.0774	6.3246	6.4863	9.0147	7.6097
	9.6758	8.0268	10.8961	9.5766	5.9583	12.3679	10.2682	10.1323					7.0472	11.516	10.4771	6.0765	6.3232	6.4799	9.0183	7.6095
	9.68	8.0328	10.885	9.577	5.9398	12.3697	10.2908	10.1572					7.0463	11.512	10.4793	6.0803	6.3183	6.4799	9.0179	7.6067
	9.696	8.0293	10.8721	9.5842	5.935	12.3557	10.297	10.1939					7.0446	11.5128	10.4829	6.0955	6.3149	6.4757	9.0157	7.6044
	9.681	8.0306	10.8598	9.5816	5.9274	12.3419	10.2857	10.2227					7.0437	11.5218	10.4879	6.1062	6.3116	6.4703	9.0163	7.6037
	9.6756	8.0279	10.8585	9.5776	5.9341	12.3601	10.2795	10.2405					7.0396	11.5232	10.4886	6.1138	6.3146	6.4643	9.018	7.5988
	9.6779	8.0262	10.852	9.5802	5.9314	12.3579	10.2709	10.242					7.0351	11.5297	10.487	6.115	6.3151	6.4606	9.0131	7.595
	9.6824	8.0257	10.869	9.5743	5.9332	12.3544	10.2824	10.2573					7.033	11.5295	10.4853	6.1136	6.3207	6.4602	9.0088	7.5877
	9.6718	8.0251	10.8855	9.5699	5.9161	12.3095	10.2885	10.2745					7.0321	11.5234	10.4826	6.1039	6.3164	6.4595	9.0129	7.5737
	9.6838	8.0196	10.8831	9.5688	5.9351	12.3094	10.2836	10.2799					7.0316	11.5158	10.4806	6.1042	6.3125	6.4632	9.0025	7.5798
	9.6895	8.0255	10.8936	9.5762	5.9527	12.313	10.2711	10.2924					7.0316	11.5125	10.4799	6.1082	6.3094	6.4757	8.9957	7.5774
	9.6993	8.0302	10.9126	9.5817	5.9558	12.3527	10.2897	10.2982					7.0307	11.517	10.4848	6.1145	6.3129	6.4772	8.9973	7.5851
	9.7061	8.0254	10.9157	9.579	5.9771	12.3517	10.2824	10.2979					7.0318	11.5224	10.4914	6.1127	6.2887	6.4803	8.9996	7.588
	9.7075	8.0306	10.9055	9.5849	5.9952	12.3753	10.2893	10.2857					7.0389	11.5296	10.4964	6.1153	6.2895	6.4804	8.9999	7.5869
	9.7001	8.0332	10.9009	9.589	5.9828	12.3887	10.3143	10.2848					7.0409	11.5269	10.5012	6.116	6.2915	6.4762	9.003	7.5923
	9.6955	8.0299	10.899	9.595	5.9727	12.3779	10.3415	10.2794					7.0444	11.5265	10.5003	6.1153	6.3044	6.4759	9.0145	7.5966
	9.7078	8.0352	10.9179	9.5927	5.976	12.3916	10.3694	10.2782					7.0452	11.5285	10.4951	6.1144	6.3113	6.4697	9.0198	7.6024
	9.7146	8.0376	10.9372	9.5964	5.9718	12.4108	10.4255	10.2782					7.0477	11.5237	10.4937	6.1165	6.3088	6.4759	9.0191	7.6042
	9.7237	8.0354	10.9431	9.612	5.9721	12.4328	10.4889	10.2791					7.0469	11.523	10.4926	6.1179	6.3015	6.4815	9.0212	7.6039
	9.732	8.0447	10.9402	9.6236	5.9672	12.4649	10.5575	10.2796					7.0436	11.5243	10.4874	6.1164	6.3098	6.4865	9.0284	7.6046
	9.7338	8.0598	10.9398	9.6298	5.9632	12.5054	10.6407	10.2806					7.0369	11.5211	10.4891	6.1141	6.3072	6.4903	9.0289	7.6046
	9.7327	8.082	10.947	9.6359	5.962	12.5499	10.7432	10.2869					7.0347	11.5146	10.4904	6.1073	6.3142	6.4772	9.0271	7.598
	9.7361	8.1049	10.96	9.6402	5.9702	12.5973	10.8714	10.2899					7.0304	11.5107	10.4874	6.1046	6.3281	6.4778	9.0227	7.5973
	9.7317	8.1453	10.9658	9.6405	5.9717	12.6529	10.9958	10.2924					7.0296	11.5158	10.4884	6.0959	6.3307	6.4788	9.0185	7.5892
	9.7356	8.2029	10.965	9.6421	5.9586	12.7431	11.1085	10.2829					7.0306	11.5164	10.4843	6.0898	6.3303	6.4788	9.0182	7.589
	9.7403	8.2732	10.9661	9.652	5.9491	12.8335	11.2127	10.2803					7.0349	11.5176	10.4836	6.0872	6.3235	6.4793	9.0187	7.5825
	9.7442	8.3509	10.9476	9.6675	5.9326	12.9305	11.3368	10.2765					7.0346	11.5194	10.4828	6.0842	6.3283	6.4793	9.0165	7.5868
	9.7524	8.441	10.9531	9.685	5.9216	13.0413	11.4754	10.2628					7.0351	11.5156	10.4819	6.0781	6.3412	6.4833	9.0156	7.5853
	9.7548	8.5375	10.9602	9.7115	5.9162	13.1598	11.6158	10.2684					7.0377	11.5197	10.4875	6.0814	6.345	6.4832	9.0167	7.5872
	9.7504	8.6367	10.9503	9.7522	5.9042	13.2972	11.7469	10.2779					7.0416	11.5245	10.4931	6.083	6.3546	6.4961	9.0183	7.5939
	9.7511	8.7319	10.9481	9.7997	5.9089	13.4274	11.8866	10.2809					7.0445	11.5231	10.4982	6.0855	6.3534	6.4985	9.0188	7.5972
	9.7537	8.839	10.9447	9.8488	5.899	13.5495	12.0098	10.2839					7.0433	11.5231	10.5022	6.0794	6.3558	6.499	9.0214	7.6023
	9.7562	8.9416	10.9519	9.9012	5.9052	13.6811	12.13	10.2803					7.0521	11.5257	10.5093	6.0863	6.3572	6.4992	9.0232	7.6002
	9.7547	9.0503	10.9513	9.9589	5.9081	13.7966	12.2392	10.2799					7.0422	11.525	10.5164	6.1014	6.3869	6.4999	9.0352	7.605
	9.7515	9.1564	10.9663	10.0228	5.9326	13.9174	12.343	10.28					7.0411	11.5255	10.5257	6.1147	6.3579	6.5024	9.0332	7.6054
	9.7405	9.2586	10.9825	10.0919	5.9335	14.0292	12.4458	10.2783					7.0407	11.5219	10.5277	6.1179	6.354	6.5055	9.0379	7.6096
	9.7424	9.3644	10.9851	10.1585	5.9174	14.1303	12.5341	10.278					7.0382	11.5284	10.5285	6.1164	6.3527	6.5025	9.0314	7.6093
	9.7418	9.451	11.0029	10.2319	5.914	14.2266	12.6246	10.2678					7.0385	11.5244	10.5218	6.1112	6.3457	6.4999	9.0293	7.6053
	9.7451	9.5437	11.0089	10.3045	5.9396	14.3377	12.7073	10.2577					7.0391	11.5187	10.5167	6.1087	6.3437	6.4995	9.0268	7.6037
	9.7478	9.6353	11.0086	10.3783	5.9836	14.4488	12.7984	10.246					7.0391	11.5227	10.5097	6.1116	6.3316	6.4995	9.0256	7.6028
	9.7446	9.7183	11.0095	10.454	6.0009	14.5496	12.8777	10.2415					7.0448	11.5186	10.4982	6.1045	6.3395	6.499	9.0248	7.6032
	9.7555	9.8011	11.0214	10.5076	6.0274	14.6379	12.9522	10.2413					7.0454	11.5215	10.4981	6.101	6.3502	6.4987	9.0188	7.6018
	9.7674	9.8905	11.0282	10.5701	6.0334	14.7194	13.0189	10.2409					7.041	11.518	10.5015	6.0945	6.3528	6.499	9.0226	7.6049
	9.7801	9.9565	11.0451	10.6401	6.0454	14.7906	13.0906	10.2441					7.0474	11.5156	10.5062	6.0905	6.3492	6.4991	9.0197	7.6044
	9.7951	10.0326	11.0731	10.7074	6.0599	14.8609	13.1518	10.2516					7.0452	11.5113	10.516	6.0793	6.3501	6.4993	9.0177	7.6047
	9.8154	10.0994	11.0867	10.7827	6.0924	14.9601	13.2179	10.2475					7.0475	11.5099	10.5244	6.0782	6.3604	6.4992	9.0193	7.6052
	9.8311	10.1616	11.1101	10.858	6.1219	15.0152	13.2885	10.2562					7.0498	11.5184	10.5283	6.0792	6.3546	6.4991	9.0168	7.6066
	9.8452	10.2246	11.1332	10.9197	6.1542	15.0713	13.3483	10.255					7.0479	11.5249	10.5282	6.0791	6.3548	6.4991	9.0166	7.6061
	9.857	10.2848	11.1438	10.9856	6.1811	15.1183	13.4115	10.249					7.0471	11.5239	10.5229	6.0747	6.3545	6.4976	9.0178	7.6047
	9.8799	10.3325	11.1541	11.0539	6.2221	15.1653	13.4641	10.2424					7.0471	11.5268	10.5213	6.0695	6.3537	6.4939	9.017	7.6071
	9.9092	10.3866	11.166	11.1115	6.2675	15.2047	13.502	10.2414					7.0403	11.5292	10.5166	6.0631	6.3518	6.4931	9.0198	7.6055
	9.943	10.432	11.1886	11.1636	6.3063	15.2701	13.5579	10.2406					7.0364	11.5295	10.5191	6.0565	6.3399	6.4954	9.0206	7.6077
	9.9784	10.4813	11.2103	11.22	6.3279	15.3296	13.6036	10.2401					7.0319	11.5263	10.5164	6.0441	6.3484	6.4993	9.0213	7.6071
	10.0082	10.5264	11.2385	11.2767	6.374	15.3636	13.6386	10.2374					7.0326	11.5297	10.516	6.0391	6.3548	6.4988	9.0297	7.6073
	10.0533	10.5762	11.2735	11.3291	6.4335	15.4195	13.6845	10.2364					7.0298	11.5283	10.5211	6.0393	6.3418	6.4999	9.0362	7.6042
	10.0994	10.6187	11.3229	11.378	6.4973	15.4594	13.7178	10.2321					7.0313	11.5295	10.5228	6.0388	6.3441	6.4987	9.0356	7.6119
	10.1517	10.6599	11.3677	11.4352	6.5561	15.5034	13.7593	10.2203					7.0365	11.5296	10.5177	6.0379	6.3255	6.4987	9.0336	7.6162
	10.2114	10.7028	11.4052	11.4837	6.6024	15.5212	13.8025	10.223					7.0355	11.5301	10.5187	6.0276	6.3199	6.4972	9.0322	7.6178
	10.2768	10.7365	11.4388	11.5291	6.6492	15.5562	13.8261	10.2217					7.0392	11.52	10.5207	6.0084	6.316	6.4963	9.0265	7.6111
	10.3456	10.7789	11.4804	11.5805	6.705	15.6144	13.8493	10.223					7.0353	11.511	10.5171	5.9993	6.3189	6.4923	9.0183	7.6094
	10.4199	10.8203	11.5029	11.6248	6.7623	15.6439	13.8816	10.2217					7.034	11.5113	10.5185	5.9982	6.3201	6.4946	9.0163	7.6062
	10.505	10.8626	11.5311	11.6673	6.8357	15.6841	13.921	10.2257					7.0306	11.5114	10.5175	5.9986	6.3204	6.4982	9.0158	7.6037
	10.5816	10.9037	11.5738	11.7032	6.9251	15.7287	13.9526	10.2272					7.0277	11.5117	10.5223	5.9987	6.3481	6.4985	9.0176	7.6042
	10.6653	10.9416	11.6186	11.7405	7.001	15.7773	13.9815	10.216					7.0304	11.5232	10.5292	6.0002	6.3607	6.4952	9.0171	7.6017
	10.7404	10.9868	11.6653	11.7679	7.0751	15.8248	14.0152	10.2149					7.0323	11.5112	10.5311	6.0115	6.3547	6.4929	9.0159	7.6054
	10.8223	11.0251	11.7003	11.7973	7.1479	15.8621	14.0624	10.2191					7.0288	11.5113	10.5347	6.0299	6.3509	6.4923	9.0169	7.6056
	10.9065	11.0631	11.7458	11.8256	7.2371	15.92	14.109	10.2212					7.0276	11.5158	10.5402	6.0375	6.3406	6.484	9.0141	7.6055
	10.9826	11.0966	11.7884	11.8549	7.3371	15.9576	14.1411	10.235					7.0284	11.5291	10.5425	6.0487	6.3231	6.4813	9.0097	7.6053
	11.0739	11.1277	11.83	11.8876	7.4213	15.9927	14.1659	10.2395					7.0254	11.5297	10.5462	6.0626	6.3199	6.4803	9.0097	7.6054
	11.1529	11.1585	11.8799	11.9265	7.5045	16.0139	14.2033	10.2407					7.0255	11.5368	10.5382	6.0726	6.314	6.4777	9.0099	7.6044
	11.2397	11.1888	11.929	11.969	7.5978	16.0277	14.2357	10.2401					7.0255	11.5407	10.5378	6.0649	6.3212	6.4841	9.0132	7.6035
	11.3111	11.2076	11.9712	12.0034	7.6774	16.0638	14.2468	10.2366					7.0241	11.5365	10.5326	6.0635	6.3184	6.4797	9.0064	7.604
	11.3969	11.23	12.018	12.0261	7.7625	16.0828	14.2611	10.2326					7.0267	11.5325	10.5281	6.0591	6.3019	6.4788	9.0056	7.604
	11.479	11.2512	12.0689	12.0497	7.839	16.0786	14.2737	10.22					7.0219	11.5297	10.5271	6.0596	6.2997	6.4784	8.9942	7.6062
	11.557	11.28	12.1049	12.0645	7.9265	16.109	14.299	10.2224					7.021	11.5295	10.5272	6.0698	6.3166	6.4798	9.0007	7.6035
	11.637	11.2994	12.1416	12.0866	8.0195	16.1464	14.3203	10.2218					7.0187	11.5303	10.526	6.0773	6.3147	6.4829	9.0059	7.605
	11.7119	11.3298	12.1786	12.1108	8.0992	16.1734	14.3524	10.2201					7.0233	11.5338	10.5245	6.0775	6.31	6.4851	9.0108	7.6045
	11.7842	11.3522	12.2206	12.1341	8.1547	16.1802	14.3831	10.2356					7.0296	11.5394	10.5253	6.0767	6.3039	6.4766	9.0055	7.6032
	11.8482	11.365	12.2742	12.153	8.2247	16.2157	14.4084	10.2394					7.0311	11.5351	10.5221	6.0765	6.3143	6.4648	9.0102	7.5974
	11.9139	11.3888	12.3151	12.1735	8.2897	16.2299	14.4287	10.2394					7.0306	11.5391	10.5168	6.0787	6.3236	6.4626	9.016	7.5968
	11.9867	11.402	12.3601	12.1912	8.3472	16.2348	14.4533	10.237					7.0353	11.5495	10.5131	6.0812	6.3364	6.4637	9.0163	7.6
	12.0499	11.4281	12.3933	12.21	8.4321	16.2674	14.4627	10.2401					7.0331	11.5411	10.5079	6.0825	6.3231	6.4663	9.0176	7.6008
	12.1108	11.4494	12.4182	12.2199	8.5214	16.286	14.4773	10.2413					7.0328	11.535	10.5138	6.0823	6.3342	6.4722	9.0166	7.6008
	12.1764	11.4641	12.4685	12.2333	8.5839	16.3076	14.4978	10.2412					7.0316	11.5304	10.5174	6.0784	6.3233	6.4762	9.0176	7.5998
	12.2408	11.4819	12.5144	12.2596	8.6428	16.3348	14.5177	10.2431					7.031	11.5309	10.5243	6.0766	6.3112	6.4781	9.0168	7.6035
	12.302	11.4906	12.5484	12.2851	8.7061	16.3474	14.5379	10.2501					7.0307	11.532	10.5298	6.0769	6.3126	6.4767	9.0164	7.6013
	12.3571	11.5144	12.5806	12.3103	8.7508	16.3467	14.5569	10.2519					7.0355	11.531	10.5375	6.0756	6.3429	6.4698	9.0179	7.6031
	12.4111	11.5255	12.619	12.3327	8.8253	16.3788	14.5659	10.2598					7.0336	11.5322	10.5414	6.0704	6.3562	6.4791	9.0185	7.606
	12.4642	11.5436	12.6611	12.3528	8.8904	16.3992	14.5792	10.2669					7.0317	11.5351	10.5474	6.076	6.357	6.4789	9.0184	7.6074
	12.5129	11.5593	12.6975	12.3685	8.9493	16.405	14.6101	10.2684					7.0319	11.5375	10.5503	6.0776	6.3544	6.4737	9.0172	7.6051
	12.5564	11.5691	12.7314	12.3864	9.0178	16.408	14.6439	10.2769					7.0329	11.5301	10.5512	6.0955	6.3373	6.4669	9.0175	7.6044
	12.5936	11.5854	12.7612	12.3973	9.0881	16.4247	14.6591	10.2777					7.0272	11.5309	10.543	6.1108	6.3218	6.4612	9.0178	7.6039
	12.6439	11.5958	12.7791	12.4089	9.1384	16.4635	14.6687	10.2757					7.0243	11.5295	10.5365	6.1131	6.3147	6.4606	9.0148	7.5978
	12.6931	11.6035	12.8047	12.4196	9.1945	16.4821	14.6817	10.2776					7.0209	11.5321	10.5269	6.1148	6.3342	6.4628	9.0134	7.5979
	12.7368	11.6183	12.8337	12.4267	9.2466	16.4934	14.701	10.28					7.0213	11.5333	10.5185	6.1107	6.3172	6.4627	9.0143	7.5957
	12.7782	11.6278	12.8753	12.4351	9.2836	16.5015	14.7324	10.2801					7.0223	11.5346	10.5124	6.1118	6.3525	6.4682	9.0119	7.5951
	12.8196	11.641	12.9018	12.4506	9.3085	16.5173	14.7513	10.2805					7.0234	11.5366	10.51	6.1051	6.3944	6.4655	9.0099	7.6023
	12.8602	11.6566	12.9331	12.4594	9.353	16.5316	14.7614	10.2825					7.0238	11.5372	10.5153	6.1087	6.4162	6.4613	9.0115	7.6057
	12.8956	11.6644	12.9711	12.4732	9.3847	16.5241	14.7754	10.2838					7.019	11.5311	10.5109	6.1157	6.4141	6.4602	9.0121	7.6138
	12.9309	11.673	13.005	12.487	9.4236	16.5347	14.7988	10.2993					7.019	11.5305	10.5074	6.1162	6.3818	6.4664	9.0038	7.6284
	12.9659	11.686	13.0376	12.5048	9.4837	16.5526	14.8202	10.3132					7.0202	11.5288	10.5047	6.116	6.332	6.4902	9.004	7.6325
	13	11.6872	13.076	12.5114	9.5233	16.5712	14.8302	10.3186					7.0211	11.5216	10.4991	6.1135	6.3455	6.4983	9.011	7.6309
	13.0261	11.6961	13.1035	12.5191	9.5713	16.6031	14.8298	10.3222					7.0252	11.5252	10.4925	6.0966	6.3528	6.4994	9.0132	7.6352
	13.0618	11.7013	13.1198	12.5302	9.6181	16.6327	14.8351	10.3324					7.0294	11.5281	10.486	6.0809	6.3694	6.5031	9.0149	7.6367
	13.0966	11.7154	13.1506	12.542	9.6543	16.6509	14.8434	10.3399					7.0355	11.5301	10.4874	6.0754	6.3891	6.4992	9.015	7.6271
	13.1244	11.7244	13.1868	12.559	9.6985	16.6698	14.8543	10.3521					7.0305	11.5304	10.4875	6.0596	6.4102	6.4919	9.0159	7.613
	13.1572	11.729	13.2151	12.5666	9.7468	16.6895	14.8644	10.3573					7.0257	11.5285	10.497	6.0473	6.4249	6.4833	9.0184	7.6031
	13.1911	11.7431	13.2246	12.5799	9.7702	16.7099	14.8789	10.3695					7.0235	11.5252	10.496	6.0378	6.4031	6.4749	9.0157	7.6004
	13.2166	11.7396	13.2397	12.5887	9.8168	16.719	14.8874	10.3874					7.0191	11.517	10.5024	6.0318	6.3661	6.4648	9.007	7.5903
	13.2435	11.7447	13.274	12.5937	9.8623	16.7257	14.9033	10.3965					7.0185	11.5202	10.5005	6.0168	6.3601	6.4607	8.9901	7.582
	13.2727	11.7548	13.3032	12.5938	9.8815	16.7278	14.9186	10.3976					7.0181	11.5269	10.5078	5.9984	6.3679	6.4603	8.986	7.5928
	13.2939	11.751	13.3287	12.5979	9.9182	16.7453	14.933	10.3991					7.0166	11.5303	10.5011	5.9941	6.3578	6.4593	8.989	7.6024
	13.3167	11.7585	13.3616	12.6067	9.9523	16.7594	14.9505	10.4062					7.0201	11.5293	10.4917	5.9928	6.3547	6.4526	8.9822	7.6047
	13.3481	11.7639	13.3865	12.6216	9.9672	16.7728	14.9638	10.4234					7.021	11.5261	10.4784	5.985	6.3183	6.4422	8.9868	7.6055
	13.3812	11.7633	13.4016	12.6334	9.9792	16.8038	14.9655	10.4384					7.0105	11.5251	10.4649	5.9831	6.3228	6.4467	8.9841	7.6084
	13.4023	11.7775	13.423	12.6394	10.0045	16.8105	14.9844	10.4578					6.9982	11.5203	10.4577	5.9882	6.3221	6.4423	8.9812	7.6089
	13.4264	11.7764	13.4509	12.651	10.0384	16.8258	14.993	10.4813					6.9963	11.5239	10.447	5.9945	6.3044	6.44	8.9658	7.6055
	13.4565	11.7833	13.4818	12.6616	10.0629	16.8237	14.9958	10.4965					6.9923	11.5161	10.452	5.9972	6.3039	6.4403	8.9695	7.6029
	13.4802	11.7791	13.5068	12.6653	10.0978	16.8443	14.9986	10.4988					6.987	11.5281	10.4633	6.0039	6.3125	6.4404	8.9586	7.5912
	13.5105	11.7961	13.5417	12.665	10.1201	16.8469	15.0065	10.5151					6.9839	11.5257	10.4749	6.0255	6.3279	6.4405	8.959	7.5896
	13.5363	11.7961	13.5578	12.6705	10.1417	16.8596	15.0167	10.5363					6.984	11.4744	10.4823	6.0377	6.3478	6.4366	8.959	7.603
	13.5603	11.8081	13.5934	12.6778	10.2069	16.869	15.04	10.5581					6.9817	11.5045	10.4696	6.0523	6.3514	6.4285	8.958	7.6258
	13.5903	11.8108	13.6323	12.6852	10.2554	16.883	15.0434	10.5778					6.9788	11.5117	10.4755	6.0658	6.352	6.4391	8.9584	7.6407
	13.6256	11.819	13.6521	12.685	10.2702	16.8899	15.0601	10.6023					6.9841	11.5155	10.4792	6.046	6.3675	6.4404	8.9616	7.6382
	13.6493	11.8225	13.6693	12.6934	10.3048	16.9054	15.0626	10.6211					6.9896	11.5272	10.476	6.0384	6.371	6.4499	8.9694	7.6394
	13.6701	11.8295	13.6955	12.7052	10.345	16.9138	15.0739	10.6474					6.9943	11.5254	10.4704	6.0434	6.3707	6.4578	8.9773	7.6318
	13.69	11.827	13.7207	12.7162	10.3871	16.9124	15.0921	10.6713					6.9973	11.5299	10.4656	6.1033	6.3579	6.4599	8.9834	7.6389
	13.7126	11.8362	13.7436	12.723	10.4175	16.9259	15.1046	10.6974					6.9945	11.5297	10.4635	6.2035	6.35	6.4622	8.9801	7.6334
	13.7326	11.8325	13.7559	12.7359	10.4304	16.9189	15.1225	10.7284					6.9974	11.529	10.4649	6.2962	6.3542	6.4651	8.9865	7.6337
	13.7498	11.8345	13.7654	12.7506	10.4389	16.9299	15.1223	10.7504					7.0008	11.5296	10.4706	6.3638	6.4182	6.478	8.9942	7.6314
	13.761	11.8374	13.7795	12.7589	10.4544	16.9298	15.1356	10.7729					7.0103	11.5293	10.4764	6.4054	6.4498	6.4859	9.0079	7.6376
	13.7841	11.8436	13.8045	12.769	10.4656	16.9265	15.1536	10.7969					7.0362	11.5299	10.479	6.4236	6.4841	6.4907	9.0156	7.6568
	13.8022	11.8452	13.8206	12.7822	10.4694	16.9215	15.1509	10.8197					7.0632	11.5284	10.4789	6.4262	6.509	6.4824	9.0156	7.6762
	13.8192	11.8494	13.8437	12.7903	10.4765	16.9205	15.1559	10.8482					7.0832	11.5305	10.475	6.4196	6.5213	6.4781	9.0183	7.6712
	13.8417	11.8442	13.8656	12.7969	10.4931	16.9325	15.1717	10.8626					7.104	11.5344	10.4766	6.4077	6.463	6.462	9.0252	7.6663
	13.8616	11.8377	13.8871	12.8075	10.5089	16.9626	15.1802	10.8899					7.1174	11.5608	10.4976	6.4147	6.4213	6.4594	9.0391	7.6646
	13.8781	11.8407	13.9125	12.8244	10.5302	16.956	15.1902	10.9065					7.1219	11.596	10.5249	6.414	6.3648	6.4595	9.0613	7.6496
	13.8988	11.8423	13.9333	12.8319	10.5443	16.9639	15.186	10.9381					7.13	11.6515	10.5368	6.4112	6.365	6.4578	9.0906	7.6523
	13.9175	11.8413	13.9552	12.8363	10.573	16.984	15.1944	10.9736					7.1486	11.7163	10.5393	6.4041	6.366	6.4439	9.1294	7.6567
	13.9229	11.8496	13.9787	12.8402	10.5703	16.9872	15.1935	11.0059					7.1631	11.7927	10.5353	6.384	6.3693	6.4405	9.1687	7.659
	13.9313	11.8512	13.9853	12.8371	10.5723	16.9887	15.2022	11.0304					7.1746	11.8839	10.5302	6.3626	6.3856	6.4437	9.2228	7.6577
	13.9521	11.8629	14.0092	12.8348	10.5901	17.0195	15.2086	11.0634					7.1835	11.9921	10.5333	6.3367	6.4118	6.4535	9.2773	7.654
	13.9671	11.8676	14.0294	12.837	10.6171	17.0251	15.2184	11.0945					7.201	12.1033	10.5317	6.3238	6.4309	6.4601	9.3446	7.647
	13.9815	11.8788	14.0442	12.8432	10.631	17.0425	15.2428	11.1236					7.2226	12.2226	10.5347	6.2969	6.4136	6.4599	9.4028	7.652
	13.9986	11.8827	14.0581	12.8592	10.6534	17.0512	15.2677	11.1548					7.2457	12.35	10.5326	6.2861	6.3754	6.4617	9.4739	7.6509
	14.0107	11.888	14.061	12.8702	10.6793	17.0777	15.2653	11.1849					7.279	12.4738	10.5241	6.2596	6.355	6.4638	9.5404	7.6494
	14.0245	11.8874	14.0758	12.8788	10.7065	17.0794	15.2739	11.2139					7.3103	12.5881	10.514	6.2494	6.357	6.4617	9.5996	7.6454
	14.0459	11.8976	14.0937	12.887	10.7091	17.0769	15.2872	11.2527					7.3379	12.6973	10.5048	6.2365	6.4014	6.4616	9.6652	7.6419
	14.0493	11.9014	14.1086	12.8976	10.7246	17.0844	15.2918	11.2837					7.3674	12.8046	10.5066	6.2265	6.4094	6.4635	9.7198	7.6374
	14.056	11.9148	14.1207	12.9019	10.7381	17.1093	15.3	11.3276					7.4034	12.9077	10.5129	6.2022	6.413	6.4606	9.7752	7.6256
	14.0675	11.9293	14.1236	12.905	10.7405	17.1104	15.3197	11.3683					7.4342	12.993	10.5102	6.1944	6.4065	6.4597	9.828	7.6267
	14.0786	11.9479	14.1388	12.9119	10.7369	17.1198	15.3457	11.4028					7.4674	13.0757	10.5142	6.1849	6.4235	6.46	9.884	7.6267
	14.0784	11.9561	14.1571	12.9186	10.7503	17.1273	15.3562	11.4453					7.5011	13.1502	10.5176	6.1662	6.4483	6.4598	9.9227	7.6329
	14.0893	11.9645	14.1633	12.9213	10.7597	17.141	15.3727	11.4857					7.5299	13.2103	10.5223	6.1542	6.4556	6.4596	9.9749	7.6406
	14.0901	11.9728	14.1742	12.9238	10.7751	17.1331	15.3844	11.525					7.5677	13.265	10.5253	6.1385	6.4827	6.4614	10.0201	7.6431
	14.094	11.9867	14.1857	12.9204	10.7954	17.1332	15.3914	11.5624					7.594	13.3186	10.5321	6.124	6.5012	6.4756	10.0613	7.6485
	14.1142	11.9955	14.208	12.9252	10.8156	17.1485	15.402	11.6014					7.6276	13.3609	10.5397	6.1164	6.5351	6.4949	10.102	7.6587
	14.1291	12.0071	14.2216	12.9363	10.8371	17.1581	15.4099	11.6442					7.6659	13.4102	10.5518	6.1153	6.5799	6.5083	10.1375	7.6756
	14.1298	12.011	14.2339	12.9442	10.8549	17.176	15.4225	11.6792					7.7018	13.4475	10.5717	6.1162	6.6183	6.5254	10.1735	7.6825
	14.1368	12.0158	14.2465	12.9438	10.8788	17.1944	15.4316	11.7206					7.7347	13.4867	10.5883	6.1286	6.6609	6.5539	10.2146	7.6933
	14.1431	12.0213	14.2734	12.9444	10.879	17.2029	15.446	11.7653					7.766	13.5136	10.5958	6.1408	6.6959	6.5844	10.249	7.7156
	14.1465	12.0243	14.2842	12.9475	10.89	17.1989	15.448	11.8026					7.793	13.5506	10.6071	6.1495	6.7551	6.6225	10.2921	7.7233
	14.1608	12.0298	14.2938	12.9649	10.9059	17.2127	15.4592	11.8413					7.8104	13.5796	10.6246	6.1538	6.8059	6.6573	10.3238	7.753
	14.1741	12.0386	14.3121	12.9795	10.9198	17.2184	15.4593	11.8884					7.8425	13.6106	10.6424	6.1608	6.8609	6.6942	10.3536	7.7744
	14.1821	12.0486	14.3191	12.9853	10.9242	17.2355	15.469	11.9362					7.8644	13.6465	10.6577	6.1904	6.9268	6.7355	10.3917	7.8076
	14.1825	12.057	14.3433	12.9826	10.9453	17.2376	15.4765	11.9892					7.8901	13.6711	10.6788	6.2376	6.986	6.7583	10.42	7.8328
	14.187	12.0618	14.3641	12.9817	10.9355	17.2464	15.4806	12.0426					7.9134	13.7029	10.7015	6.2761	7.053	6.7883	10.4462	7.8575
	14.1981	12.0586	14.371	12.9877	10.9368	17.254	15.4815	12.0847					7.9339	13.7187	10.7225	6.322	7.1215	6.8072	10.4725	7.8813
	14.2004	12.0655	14.3728	12.9924	10.9625	17.2628	15.4876	12.1401					7.9515	13.7349	10.7431	6.3627	7.196	6.8317	10.5024	7.897
	14.2033	12.0724	14.3921	12.9971	10.9808	17.2631	15.4925	12.1858					7.9678	13.7508	10.757	6.408	7.2657	6.859	10.5223	7.9284
	14.2089	12.0754	14.4124	13.0022	10.9795	17.2876	15.4968	12.2321					7.9842	13.7795	10.7692	6.454	7.3315	6.8816	10.5429	7.9624
	14.2154	12.0741	14.4189	13.0054	10.9842	17.2998	15.4952	12.2785					7.9982	13.7972	10.7919	6.4977	7.3886	6.9145	10.5614	7.9989
	14.2208	12.0711	14.4282	13.0137	10.9875	17.2923	15.5002	12.3253					8.0248	13.8159	10.8109	6.5448	7.4664	6.9475	10.5788	8.0309
	14.2323	12.0696	14.4357	13.0255	10.9792	17.2907	15.5016	12.3706					8.0375	13.8392	10.8334	6.5963	7.5292	6.9811	10.6059	8.0712
	14.2401	12.0752	14.4483	13.0365	10.9915	17.3086	15.5162	12.4035					8.0553	13.8669	10.8566	6.6404	7.5974	7.0173	10.6231	8.1127
	14.2438	12.0735	14.4557	13.043	11.0036	17.3308	15.5356	12.4456					8.0698	13.8857	10.8751	6.6808	7.6822	7.0559	10.6409	8.1456
	14.2509	12.0706	14.4594	13.0419	11.0253	17.3468	15.5625	12.4836					8.0814	13.9047	10.8948	6.7182	7.7495	7.0836	10.6571	8.183
	14.2677	12.0734	14.4745	13.0489	11.0429	17.3464	15.5659	12.5266					8.0982	13.9218	10.9191	6.752	7.8171	7.113	10.6774	8.2203
	14.2798	12.0778	14.484	13.0545	11.0492	17.3597	15.5656	12.5761					8.1143	13.9421	10.9391	6.7834	7.8748	7.1405	10.6951	8.2536
	14.2871	12.0739	14.4938	13.0572	11.0659	17.3695	15.569	12.6169					8.1248	13.9578	10.9688	6.8216	7.9327	7.1782	10.7222	8.291
	14.2991	12.07	14.5046	13.0592	11.0892	17.378	15.5753	12.6576					8.1389	13.9723	10.9921	6.8625	7.9903	7.2023	10.7358	8.3254
	14.3074	12.0759	14.5094	13.0636	11.0983	17.377	15.568	12.6998					8.1554	13.9941	11.0164	6.899	8.0498	7.2304	10.7547	8.3643
	14.3138	12.0732	14.5223	13.0662	11.0752	17.3941	15.5732	12.7505					8.1662	14.0084	11.0353	6.9294	8.1091	7.2551	10.7724	8.3976
	14.3216	12.0833	14.5384	13.062	11.044	17.397	15.5711	12.7977					8.178	14.0222	11.0561	6.9617	8.1621	7.2862	10.79	8.4335
	14.3347	12.0808	14.5407	13.0685	11.0469	17.405	15.5848	12.8352					8.19	14.0335	11.0766	6.9925	8.2225	7.3093	10.8124	8.4662
	14.3494	12.0878	14.534	13.0774	11.0703	17.422	15.5986	12.8744					8.1984	14.0457	11.0913	7.0107	8.2659	7.3281	10.832	8.4937
	14.3685	12.0986	14.536	13.0869	11.0939	17.4263	15.6061	12.9169					8.2113	14.0654	11.1099	7.0257	8.3189	7.3536	10.852	8.5259
	14.38	12.1128	14.5468	13.0925	11.129	17.4312	15.6101	12.9609					8.2236	14.0854	11.1349	7.0417	8.3629	7.3655	10.8694	8.5431
	14.3887	12.1172	14.5541	13.0942	11.1556	17.442	15.6162	13.0072					8.2356	14.0994	11.1538	7.0592	8.4189	7.3802	10.8837	8.5594
	14.3978	12.1247	14.5556	13.0996	11.173	17.4546	15.6302	13.0482					8.2466	14.1047	11.1704	7.0726	8.4675	7.401	10.8911	8.5819
	14.4126	12.1319	14.563	13.1047	11.1753	17.4654	15.6334	13.0873					8.2546	14.1208	11.1939	7.102	8.5079	7.4207	10.9002	8.6017
	14.4149	12.1407	14.5732	13.1113	11.1613	17.4672	15.6447	13.1257					8.259	14.1376	11.2117	7.127	8.5463	7.438	10.9069	8.6238
	14.4197	12.1462	14.5795	13.1184	11.1522	17.46	15.6497	13.1694					8.2625	14.1547	11.2244	7.1386	8.5888	7.4572	10.9188	8.6507
	14.4255	12.157	14.5779	13.1246	11.175	17.4601	15.6668	13.2103					8.2675	14.1689	11.2397	7.1416	8.6203	7.4746	10.9433	8.6752
	14.4291	12.158	14.5866	13.1281	11.1834	17.4368	15.6867	13.2586					8.28	14.182	11.2512	7.1483	8.6544	7.485	10.9494	8.7046
	14.4313	12.1637	14.5936	13.138	11.1492	17.4538	15.702	13.3019					8.284	14.1968	11.2646	7.1648	8.6836	7.4937	10.9626	8.7291
	14.4348	12.1718	14.5942	13.1525	11.1466	17.4767	15.7103	13.3379					8.2934	14.2024	11.2793	7.175	8.7217	7.5164	10.9718	8.7514
	14.448	12.1783	14.6149	13.1616	11.1623	17.462	15.7205	13.3769					8.302	14.2222	11.3032	7.1789	8.7551	7.5302	10.9822	8.7657
	14.4529	12.1871	14.6169	13.1673	11.193	17.4728	15.7296	13.4099					8.32	14.2411	11.3197	7.1932	8.7856	7.5373	10.9931	8.786
	14.4625	12.1835	14.6171	13.1633	11.198	17.4881	15.7374	13.451					8.3323	14.2563	11.3407	7.2017	8.8157	7.5467	11.0067	8.8025
	14.4751	12.1879	14.6238	13.1636	11.191	17.5002	15.7527	13.4948					8.3396	14.2665	11.3603	7.2139	8.8374	7.5507	11.0123	8.8243
	14.4852	12.1899	14.6355	13.1695	11.1904	17.5153	15.7619	13.5279					8.3538	14.2811	11.3739	7.2248	8.8648	7.5656	11.0241	8.8281
	14.4935	12.1893	14.6477	13.1773	11.1913	17.523	15.757	13.5677					8.3689	14.2905	11.3882	7.2432	8.8724	7.5784	11.0444	8.8403
	14.5005	12.191	14.6477	13.1744	11.1897	17.5487	15.7689	13.6054					8.374	14.3108	11.4051	7.2571	8.9003	7.5901	11.0505	8.8625
	14.5038	12.1884	14.642	13.1734	11.1956	17.5351	15.7754	13.6432					8.379	14.3203	11.4187	7.2831	8.9325	7.5916	11.053	8.8709
	14.5252	12.1983	14.6395	13.1858	11.2078	17.5536	15.7881	13.6862					8.3812	14.324	11.4285	7.2921	8.9557	7.5969	11.062	8.884
	14.538	12.196	14.642	13.1974	11.2114	17.5545	15.8008	13.7178					8.3882	14.3352	11.4309	7.2923	8.9803	7.6107	11.066	8.8919
	14.5468	12.1953	14.6501	13.1998	11.2319	17.5678	15.8184	13.7566					8.3939	14.3409	11.4395	7.2937	8.9961	7.6121	11.0716	8.9002
	14.5631	12.204	14.6595	13.2015	11.2459	17.5663	15.8247	13.796					8.4024	14.3553	11.4508	7.2996	9.0242	7.6276	11.0809	8.9075
	14.5731	12.198	14.6775	13.2064	11.2631	17.5709	15.8278	13.8358					8.4045	14.3623	11.4602	7.3121	9.0452	7.6399	11.086	8.9174
	14.587	12.2072	14.6764	13.2112	11.274	17.57	15.8393	13.8737					8.4099	14.3719	11.467	7.3177	9.0685	7.6502	11.091	8.9218
	14.598	12.2063	14.6936	13.2173	11.278	17.5752	15.8616	13.9093					8.4121	14.3858	11.4743	7.32	9.0836	7.6516	11.1008	8.9266
	14.6034	12.2052	14.7054	13.2174	11.2834	17.5964	15.8783	13.9422					8.417	14.3955	11.4751	7.3258	9.0927	7.6529	11.1069	8.9323
	14.6063	12.2104	14.7101	13.2162	11.2864	17.5965	15.899	13.9711					8.423	14.4054	11.4765	7.3236	9.12	7.6592	11.1143	8.9502
	14.6205	12.2059	14.7093	13.216	11.2844	17.6027	15.9026	14.0023					8.4263	14.4184	11.4794	7.3201	9.127	7.68	11.1328	8.9687
	14.6263	12.2071	14.7015	13.2184	11.2717	17.6238	15.9167	14.0321					8.43	14.4251	11.4846	7.3208	9.1432	7.6914	11.1417	8.9812
	14.6331	12.2152	14.6997	13.2296	11.2671	17.6449	15.9254	14.0678					8.4343	14.4377	11.5014	7.3219	9.1587	7.7069	11.1488	9.0004
	14.6328	12.2114	14.7038	13.2383	11.2725	17.6456	15.9306	14.0993					8.4448	14.4461	11.5195	7.3206	9.1757	7.7168	11.1557	9.0045
	14.6403	12.2093	14.7045	13.2484	11.2875	17.6516	15.9251	14.1319					8.4563	14.4631	11.5389	7.3282	9.2061	7.7348	11.1666	9.0071
	14.6532	12.2127	14.709	13.2512	11.2965	17.651	15.9331	14.1528					8.4622	14.4767	11.5582	7.3295	9.2218	7.75	11.1732	9.0135
	14.6741	12.2097	14.7135	13.2545	11.2843	17.6607	15.9394	14.1765					8.4676	14.4821	11.5811	7.3273	9.2313	7.7531	11.1819	9.0249
	14.685	12.2121	14.7176	13.2548	11.2794	17.6744	15.946	14.2096					8.4684	14.4955	11.593	7.3234	9.2449	7.7669	11.19	9.0425
	14.6938	12.2096	14.725	13.2514	11.2828	17.6767	15.9517	14.2479					8.4717	14.5076	11.6033	7.3224	9.2593	7.7707	11.2036	9.0471
	14.708	12.2167	14.7215	13.2468	11.2918	17.7017	15.9621	14.291					8.4707	14.5171	11.6099	7.3182	9.2855	7.7798	11.2131	9.063
	14.7095	12.2186	14.7312	13.2429	11.2802	17.707	15.9695	14.3272					8.4694	14.5273	11.6283	7.3024	9.3042	7.8005	11.2257	9.0822
	14.7159	12.2215	14.7303	13.2355	11.261	17.714	15.9628	14.3661					8.4714	14.5496	11.6464	7.2936	9.3196	7.8101	11.2343	9.0969
	14.7172	12.22	14.75	13.2381	11.2407	17.7282	15.9795	14.3984					8.4808	14.5592	11.6624	7.2948	9.3378	7.8166	11.249	9.1099
	14.7306	12.2213	14.7571	13.2419	11.2223	17.7464	15.9713	14.4336					8.4877	14.5747	11.6759	7.2993	9.348	7.8267	11.2593	9.1159
	14.7351	12.222	14.7651	13.245	11.2409	17.7564	15.9773	14.4683					8.4955	14.5807	11.6853	7.2963	9.3717	7.8295	11.27	9.1238
	14.7406	12.2247	14.7726	13.2541	11.2567	17.7648	15.9937	14.5025					8.4927	14.5867	11.6946	7.2987	9.3793	7.8319	11.2777	9.1387
	14.7525	12.2264	14.7786	13.2602	11.2659	17.7699	16.0021	14.532					8.4884	14.5967	11.7043	7.2999	9.3868	7.8394	11.2791	9.153
	14.7453	12.2316	14.7952	13.2624	11.2594	17.7715	16.0086	14.5575					8.4892	14.6008	11.7103	7.3017	9.4037	7.8419	11.281	9.162
	14.7599	12.2347	14.799	13.2642	11.2583	17.7772	16.0041	14.5899					8.4922	14.6121	11.716	7.2985	9.4106	7.8451	11.2822	9.166
	14.7643	12.2348	14.8029	13.2646	11.2848	17.7756	16.0182	14.6219					8.4952	14.6227	11.7254	7.2963	9.4221	7.8484	11.2823	9.1701
	14.7738	12.2351	14.8063	13.2639	11.3013	17.7781	16.025	14.6492					8.4985	14.6352	11.7267	7.2915	9.436	7.8481	11.2897	9.1753
	14.782	12.2382	14.8171	13.2694	11.3174	17.7768	16.0257	14.6774					8.504	14.6384	11.7245	7.2888	9.4388	7.8566	11.2959	9.1788
	14.7871	12.2349	14.8134	13.2824	11.318	17.7954	16.0357	14.7055					8.5013	14.6469	11.7371	7.2862	9.4532	7.8652	11.2996	9.1891
	14.7822	12.2355	14.8054	13.3051	11.3109	17.8158	16.0442	14.7383					8.4999	14.657	11.7488	7.2902	9.4766	7.8694	11.3087	9.1905
	14.7908	12.2287	14.8137	13.3159	11.3301	17.8289	16.0533	14.7615					8.4991	14.671	11.7605	7.2918	9.4852	7.8719	11.3167	9.1977
	14.8044	12.2288	14.8198	13.3241	11.3372	17.8253	16.0588	14.7934					8.4999	14.6751	11.7706	7.3002	9.4951	7.885	11.3193	9.2036
	14.8066	12.2264	14.8268	13.3314	11.3226	17.8399	16.0706	14.809					8.5043	14.6891	11.7806	7.3056	9.4992	7.8892	11.3283	9.2038
	14.8183	12.222	14.8319	13.3296	11.3329	17.8394	16.0761	14.8368					8.5082	14.7066	11.7934	7.3079	9.5147	7.8904	11.3423	9.2086
	14.8313	12.2303	14.8365	13.3312	11.3556	17.8529	16.0928	14.8613					8.5073	14.7136	11.8038	7.3109	9.5143	7.9041	11.3534	9.2177
	14.8401	12.2304	14.839	13.341	11.3586	17.8673	16.0988	14.8773					8.5008	14.7151	11.8068	7.3217	9.5213	7.9183	11.3545	9.2315
	14.841	12.2301	14.8389	13.3488	11.373	17.8793	16.1059	14.9041					8.5009	14.7282	11.8135	7.3293	9.5294	7.9211	11.3584	9.2413
	14.8508	12.2244	14.8396	13.3559	11.3806	17.8859	16.1019	14.9351					8.5086	14.7391	11.8224	7.3302	9.5454	7.9242	11.364	9.2454
	14.8497	12.2161	14.8319	13.3581	11.384	17.8594	16.1066	14.9628					8.5001	14.7504	11.8348	7.3301	9.5497	7.9268	11.3727	9.2473
	14.8519	12.2151	14.8305	13.3648	11.389	17.8529	16.1197	14.9918					8.4994	14.7574	11.8492	7.331	9.5608	7.9278	11.3763	9.2516
	14.8507	12.2111	14.8352	13.3684	11.4048	17.8605	16.1219	15.0247					8.5013	14.7666	11.8559	7.3397	9.5643	7.9294	11.3785	9.2576
	14.8548	12.2135	14.8254	13.3726	11.4023	17.864	16.1239	15.0399					8.496	14.7786	11.8636	7.3512	9.5856	7.9288	11.381	9.2583
	14.8578	12.2126	14.8259	13.3808	11.4126	17.872	16.1325	15.0617					8.5039	14.7915	11.8641	7.3547	9.6097	7.9292	11.3888	9.2678
	14.8556	12.2196	14.8258	13.3861	11.4198	17.8742	16.1432	15.0897					8.5031	14.7959	11.8682	7.3588	9.6157	7.9331	11.3969	9.2668
	14.8579	12.2226	14.8284	13.391	11.4297	17.8731	16.1537	15.1163					8.507	14.8107	11.8741	7.3565	9.6211	7.9468	11.4061	9.2764
	14.8595	12.2324	14.8455	13.3951	11.4399	17.8395	16.158	15.1446					8.5105	14.8148	11.8808	7.3595	9.6587	7.9489	11.4143	9.282
	14.8667	12.2349	14.859	13.3952	11.4386	17.819	16.1557	15.1627					8.5213	14.8267	11.8931	7.3578	9.6686	7.9528	11.4201	9.2862
	14.872	12.2405	14.8734	13.402	11.4379	17.8357	16.1585	15.1958					8.5189	14.8372	11.909	7.3607	9.6593	7.9566	11.4264	9.2919
	14.8777	12.2441	14.8853	13.4104	11.4503	17.8525	16.163	15.2195					8.5264	14.8493	11.9125	7.3643	9.6553	7.9601	11.4315	9.2967
	14.8805	12.2359	14.9007	13.4175	11.4607	17.8692	16.164	15.2399					8.5336	14.8559	11.9211	7.3618	9.6565	7.9643	11.4378	9.2998
	14.8859	12.2419	14.9055	13.4208	11.4597	17.8745	16.1775	15.2596					8.5386	14.8594	11.9225	7.3478	9.6565	7.9651	11.4463	9.3003
	14.8898	12.2418	14.898	13.4245	11.4513	17.881	16.1764	15.2805					8.5374	14.8713	11.9194	7.3331	9.6645	7.9663	11.4532	9.2931
	14.8905	12.2521	14.899	13.423	11.4606	17.8932	16.1768	15.3125					8.5335	14.8717	11.9205	7.3291	9.664	7.9699	11.4602	9.2975
	14.8947	12.2527	14.8988	13.4213	11.4562	17.9038	16.1692	15.3325					8.5337	14.8762	11.9215	7.3284	9.6853	7.9675	11.4677	9.2958
	14.8947	12.2565	14.8967	13.4252	11.4483	17.917	16.1714	15.3533					8.5286	14.8854	11.9264	7.3219	9.6918	7.9767	11.4722	9.2968
	14.8954	12.2611	14.9086	13.4312	11.4411	17.9253	16.1735	15.3788					8.5181	14.8916	11.9298	7.3161	9.6946	7.9797	11.4727	9.3089
	14.8912	12.2626	14.9049	13.4315	11.4446	17.9297	16.2014	15.397					8.5143	14.9003	11.9355	7.3128	9.6799	7.9835	11.4839	9.3171
	14.8939	12.2724	14.9012	13.4282	11.4426	17.9506	16.2187	15.4249					8.5192	14.9088	11.939	7.3064	9.7057	7.9857	11.4901	9.3207
	14.9059	12.2746	14.9119	13.4334	11.4561	17.9466	16.2344	15.4451					8.5135	14.9234	11.9458	7.315	9.7022	7.9874	11.4967	9.3225
	14.9249	12.2783	14.9195	13.4405	11.4792	17.9467	16.2431	15.4709					8.5148	14.9329	11.9475	7.3273	9.6991	7.9877	11.5004	9.324
	14.9242	12.283	14.9309	13.4449	11.4874	17.9494	16.2485	15.5005					8.5181	14.9469	11.9589	7.3295	9.7274	7.9881	11.507	9.3259
	14.9291	12.2829	14.9335	13.4434	11.4847	17.947	16.2488	15.5208					8.5246	14.9511	11.9686	7.3296	9.7324	7.988	11.5129	9.3335
	14.936	12.2844	14.9408	13.4466	11.4907	17.9498	16.2609	15.5342					8.5197	14.954	11.9731	7.3253	9.7369	7.9883	11.5161	9.3346
	14.9383	12.2859	14.9522	13.4429	11.4707	17.9644	16.2714	15.5524					8.5213	14.9601	11.9767	7.3235	9.7579	7.9878	11.5235	9.3341
	14.9395	12.2907	14.9537	13.4392	11.4751	17.9749	16.2726	15.5688					8.5166	14.9658	11.9868	7.3165	9.7511	7.9879	11.5335	9.3394
	14.9474	12.3041	14.9667	13.4326	11.4667	17.9909	16.2747	15.5883					8.5233	14.9758	11.9959	7.3138	9.7627	7.9885	11.5363	9.337
	14.9534	12.3158	14.971	13.435	11.46	17.998	16.2906	15.6159					8.5236	14.9828	12.0015	7.3092	9.7827	7.988	11.5421	9.3397
	14.9548	12.3241	14.9639	13.4367	11.4853	17.9978	16.3018	15.6451					8.5256	14.9903	12.0029	7.3035	9.7856	7.9877	11.553	9.3345
	14.9616	12.3451	14.9579	13.4488	11.5137	18.0175	16.3106	15.668					8.52	14.9932	12.0004	7.3002	9.7917	7.9908	11.5618	9.3409
	14.9747	12.3567	14.9633	13.4532	11.5107	18.0291	16.3219	15.6872					8.5177	15.0015	11.9922	7.2964	9.7846	7.9981	11.5721	9.3412
	14.9806	12.3723	14.9716	13.4669	11.5036	18.0234	16.3253	15.7094					8.5154	15.0079	11.9848	7.295	9.8016	8.0059	11.5775	9.3428
	14.9817	12.3835	14.9785	13.4765	11.5168	18.0157	16.3224	15.723					8.5201	15.0175	11.9861	7.2984	9.8289	8.0063	11.5897	9.3491
	14.9856	12.39	14.9662	13.4908	11.5383	18.019	16.324	15.7379					8.5287	15.0215	11.9932	7.2973	9.8324	8.0075	11.5925	9.3534
	14.9935	12.3999	14.9727	13.4951	11.5609	18.0085	16.3221	15.7581					8.5326	15.0261	11.9956	7.294	9.832	8.0111	11.5988	9.3595
	14.9976	12.405	14.9745	13.5054	11.5615	18.003	16.3193	15.7756					8.5352	15.0333	11.9946	7.2945	9.8314	8.024	11.6044	9.3644
	14.9981	12.4077	14.9801	13.5113	11.5506	17.9972	16.3243	15.7975					8.5374	15.0404	11.9922	7.2955	9.8408	8.0188	11.6103	9.3672
	15.0036	12.415	14.9879	13.5173	11.5384	17.9954	16.3291	15.8076					8.5343	15.0437	11.9865	7.2932	9.8397	8.0139	11.6124	9.3619
	15.011	12.4164	15.0012	13.52	11.5539	17.9928	16.3301	15.8345					8.5369	15.0574	11.9886	7.2915	9.8415	8.0255	11.6182	9.3668
	15.0216	12.4141	15.0123	13.5242	11.5691	17.9763	16.3433	15.8452					8.5428	15.0746	11.9913	7.292	9.846	8.0209	11.6237	9.3659
	15.0245	12.4235	15.0171	13.5256	11.5949	17.9793	16.3559	15.8653					8.5467	15.0829	12.0018	7.2953	9.8614	8.0221	11.6302	9.3767
	15.0301	12.4288	15.0152	13.5302	11.6055	17.9975	16.3638	15.8817					8.5481	15.0915	12.0134	7.3074	9.8953	8.0288	11.6387	9.3779
	15.0305	12.4296	15.0119	13.536	11.594	17.9993	16.3775	15.8995					8.5517	15.102	12.0242	7.3149	9.908	8.0449	11.6479	9.3816
	15.0374	12.4336	15.0099	13.534	11.6144	18.0039	16.3714	15.9165					8.5531	15.1143	12.0293	7.3133	9.9107	8.0474	11.6487	9.3893
	15.0392	12.4368	15.008	13.5345	11.6219	18.0016	16.3678	15.9307					8.5527	15.1231	12.0309	7.3089	9.9127	8.0543	11.6513	9.3938
	15.0522	12.4361	15.0118	13.5417	11.6228	18.0065	16.3721	15.9386					8.5529	15.1271	12.0307	7.3075	9.9391	8.056	11.6555	9.3904
	15.0627	12.4422	15.0146	13.5408	11.6082	18.0129	16.3804	15.9472					8.554	15.1281	12.0303	7.3054	9.9365	8.057	11.6627	9.3861
	15.0776	12.4434	15.0112	13.5364	11.5936	18.008	16.3903	15.9676					8.56	15.1411	12.0339	7.3024	9.9459	8.054	11.6698	9.3901
	15.0959	12.4433	15.0134	13.536	11.5983	18.0238	16.3966	15.9769					8.561	15.1531	12.0314	7.2967	9.9493	8.0554	11.6789	9.3979
	15.1035	12.4512	15.0211	13.541	11.5787	18.0242	16.4135	15.9959					8.5576	15.1533	12.033	7.2917	9.9623	8.0478	11.683	9.3868
	15.0998	12.4497	15.0355	13.5361	11.5726	18.0351	16.4253	16.0121					8.5521	15.1583	12.0326	7.2907	9.9669	8.0471	11.6845	9.3849
	15.1122	12.4558	15.0372	13.5362	11.5993	18.0262	16.4408	16.0258					8.5478	15.1609	12.0264	7.2902	9.9607	8.0441	11.6858	9.387
	15.122	12.4571	15.049	13.5362	11.6351	18.0297	16.4481	16.055					8.5445	15.1619	12.023	7.2931	9.9628	8.0417	11.6911	9.3842
	15.1285	12.459	15.0466	13.5414	11.6419	18.0293	16.4601	16.0825					8.5418	15.1661	12.0197	7.298	9.977	8.0462	11.692	9.383
	15.1341	12.4666	15.0578	13.5462	11.6356	18.0258	16.4685	16.1011					8.5389	15.1743	12.0208	7.3083	9.9718	8.0459	11.6959	9.3813
	15.1297	12.4655	15.077	13.5496	11.6539	18.047	16.4704	16.1222					8.5381	15.1811	12.0279	7.3235	9.9762	8.047	11.7035	9.3861
	15.1281	12.4663	15.0831	13.551	11.666	18.0545	16.4871	16.127					8.5383	15.1949	12.0316	7.33	9.9823	8.0448	11.7081	9.3951
	15.1281	12.4634	15.0891	13.5536	11.6733	18.0697	16.4886	16.1338					8.5408	15.2038	12.0417	7.3354	9.9825	8.045	11.7142	9.4005
	15.1357	12.4659	15.0933	13.5522	11.6665	18.0688	16.5018	16.148					8.543	15.2184	12.0496	7.3405	9.9836	8.0442	11.7115	9.4073
	15.139	12.4707	15.0897	13.5517	11.6847	18.0656	16.5179	16.1611					8.5451	15.23	12.0552	7.3407	9.9831	8.0343	11.7118	9.4065
	15.1449	12.4776	15.086	13.5492	11.6887	18.0776	16.5219	16.1648					8.5449	15.2384	12.0562	7.3417	9.9982	8.0451	11.7146	9.4049
	15.1494	12.4714	15.0982	13.544	11.6915	18.0767	16.5287	16.1679					8.5415	15.2426	12.0596	7.3328	10.0236	8.0475	11.7224	9.4104
	15.1505	12.4741	15.107	13.5443	11.7015	18.0589	16.5292	16.19					8.5374	15.2433	12.0619	7.3326	10.0309	8.0474	11.7302	9.4083
	15.1556	12.4793	15.1058	13.5462	11.6891	18.0774	16.5402	16.1985					8.5325	15.2482	12.0689	7.3296	10.0412	8.0479	11.7361	9.4127
	15.1661	12.4815	15.1217	13.5457	11.6712	18.079	16.543	16.2044					8.5415	15.2587	12.0767	7.3292	10.0414	8.0484	11.7443	9.4136
	15.1671	12.4773	15.1315	13.5528	11.6589	18.0872	16.5377	16.2181					8.5443	15.2672	12.0805	7.3293	10.0463	8.0476	11.748	9.4165
	15.1741	12.4783	15.1381	13.5584	11.6649	18.0967	16.5445	16.2398					8.5466	15.2794	12.0773	7.3315	10.0491	8.0497	11.7487	9.4193
	15.1756	12.4759	15.1359	13.5663	11.6708	18.0891	16.5445	16.2455					8.5511	15.2869	12.0784	7.331	10.0719	8.0477	11.7556	9.4221
	15.1842	12.4794	15.1363	13.5731	11.669	18.103	16.5533	16.2686					8.5509	15.3067	12.0864	7.3302	10.0794	8.048	11.7654	9.4257
	15.1954	12.4758	15.1422	13.5778	11.6657	18.1226	16.5605	16.2799					8.5515	15.31	12.0955	7.3287	10.0781	8.0526	11.7765	9.4217
	15.1993	12.4709	15.1435	13.5834	11.6619	18.1439	16.5642	16.2925					8.5571	15.3175	12.0968	7.3257	10.075	8.0652	11.7787	9.4324
	15.2063	12.4666	15.1516	13.5916	11.67	18.1418	16.5751	16.3117					8.5581	15.3203	12.0978	7.3259	10.0806	8.0669	11.7814	9.4389
	15.2199	12.4676	15.1595	13.5993	11.6795	18.1439	16.5809	16.3293					8.5602	15.3243	12.0997	7.3302	10.1154	8.0709	11.78	9.438
	15.2237	12.4649	15.168	13.6032	11.6759	18.1557	16.5948	16.3408					8.5629	15.3308	12.1046	7.3299	10.1384	8.0691	11.7853	9.449
	15.235	12.4615	15.1747	13.5959	11.6767	18.1693	16.6063	16.3616					8.5673	15.3407	12.1069	7.3304	10.1497	8.0683	11.7885	9.4526
	15.2422	12.4616	15.1809	13.5976	11.6464	18.1793	16.6207	16.3792					8.5786	15.3401	12.1058	7.3308	10.1389	8.0678	11.7937	9.4568
	15.251	12.4572	15.1941	13.5987	11.6544	18.178	16.6327	16.3923					8.5836	15.3417	12.1033	7.33	10.1274	8.0679	11.7936	9.4576
	15.2536	12.4534	15.1968	13.6023	11.6731	18.1843	16.6344	16.4087					8.5878	15.3408	12.0989	7.3217	10.1489	8.0677	11.7912	9.457
	15.2529	12.4453	15.2056	13.6036	11.6864	18.1824	16.6228	16.4184					8.5815	15.343	12.0943	7.3148	10.1454	8.0674	11.7972	9.4548
	15.2563	12.4395	15.2161	13.6005	11.7044	18.1757	16.6267	16.4341					8.5784	15.3562	12.099	7.3178	10.1443	8.0678	11.8042	9.454
	15.269	12.4404	15.2228	13.606	11.7261	18.1892	16.625	16.4467					8.579	15.3605	12.1066	7.3174	10.1461	8.0733	11.8063	9.4526
	15.2776	12.4389	15.2223	13.6125	11.7269	18.189	16.6415	16.4561					8.5785	15.3637	12.1052	7.3157	10.152	8.0861	11.8095	9.4484
	15.2862	12.4368	15.2326	13.6125	11.7353	18.2069	16.647	16.4609					8.5686	15.3693	12.1025	7.314	10.1472	8.0887	11.8166	9.4479
	15.2883	12.4297	15.2429	13.6075	11.7295	18.2117	16.6625	16.4784					8.5649	15.3868	12.1041	7.3038	10.1562	8.0973	11.8229	9.4497
	15.303	12.4283	15.2433	13.6075	11.7431	18.2303	16.6772	16.495					8.5609	15.3987	12.1104	7.2964	10.1625	8.1023	11.8271	9.455
	15.3105	12.4249	15.2491	13.6106	11.7547	18.2305	16.6782	16.4965					8.5538	15.4013	12.1128	7.2921	10.1773	8.1046	11.8287	9.4527
	15.3282	12.4227	15.2526	13.615	11.7691	18.2438	16.6776	16.5111					8.5543	15.4058	12.115	7.2922	10.1963	8.1067	11.8341	9.4573
	15.3308	12.4176	15.2615	13.619	11.7818	18.2502	16.6894	16.5235					8.5578	15.4146	12.11	7.2918	10.2111	8.107	11.8404	9.4602
	15.3335	12.4066	15.2581	13.6233	11.7843	18.2415	16.6963	16.5327					8.5652	15.4217	12.1163	7.294	10.2146	8.1066	11.8438	9.4693
	15.3367	12.4023	15.2562	13.6264	11.7639	18.2404	16.6916	16.5401					8.5721	15.4336	12.124	7.3155	10.2165	8.1067	11.8455	9.4776
	15.3405	12.399	15.2581	13.6277	11.7512	18.2311	16.6873	16.5581					8.572	15.4408	12.1312	7.3255	10.2168	8.1044	11.8448	9.4743
	15.3529	12.3951	15.2645	13.6307	11.7326	18.2413	16.6855	16.5694					8.5792	15.4449	12.1392	7.329	10.2186	8.0953	11.8466	9.4725
	15.3633	12.3947	15.2786	13.6329	11.7168	18.2541	16.6941	16.5744					8.5843	15.4572	12.1436	7.3293	10.2411	8.0898	11.8465	9.4716
	15.3706	12.3914	15.2881	13.6304	11.7071	18.2622	16.6985	16.583					8.5868	15.4671	12.1408	7.3282	10.2559	8.0897	11.8458	9.4638
	15.3739	12.3869	15.3083	13.6262	11.7087	18.2456	16.7125	16.6017					8.5864	15.4725	12.1368	7.3272	10.257	8.0936	11.8483	9.4631
	15.3793	12.3861	15.33	13.6257	11.7363	18.251	16.7359	16.613					8.5905	15.4795	12.1433	7.3293	10.2574	8.0987	11.8558	9.468
	15.3918	12.3879	15.3379	13.6255	11.7586	18.2767	16.7538	16.6342					8.5999	15.4886	12.1506	7.3306	10.2694	8.1054	11.8639	9.4761
	15.4059	12.3814	15.3478	13.6293	11.7627	18.2806	16.745	16.6503					8.6028	15.4985	12.1566	7.3328	10.3002	8.1075	11.8712	9.4801
	15.4052	12.3763	15.3631	13.6327	11.7754	18.2718	16.7562	16.652					8.6103	15.5059	12.1612	7.3365	10.3168	8.1063	11.8735	9.4912
	15.3986	12.3732	15.3548	13.6359	11.7799	18.2685	16.7619	16.6585					8.615	15.5169	12.1667	7.3346	10.316	8.1069	11.8786	9.4895
	15.4025	12.3725	15.3603	13.6385	11.7769	18.2475	16.7584	16.6778					8.6207	15.5291	12.1719	7.3314	10.3275	8.1077	11.8837	9.4935
	15.408	12.3673	15.365	13.6416	11.773	18.2451	16.761	16.6911					8.6262	15.5478	12.181	7.3339	10.3288	8.1088	11.8869	9.4964
	15.416	12.3644	15.3662	13.6493	11.808	18.2636	16.7698	16.7034					8.6276	15.5582	12.1944	7.3484	10.3313	8.1077	11.8917	9.4986
	15.4239	12.3621	15.3697	13.6523	11.8173	18.2705	16.7732	16.7088					8.6341	15.56	12.2018	7.3525	10.3709	8.1068	11.8984	9.4986
	15.4269	12.3653	15.3762	13.6644	11.8202	18.2368	16.785	16.7102					8.6385	15.5691	12.2097	7.3538	10.3717	8.1072	11.9028	9.4988
	15.4378	12.3588	15.3878	13.6719	11.8304	18.2219	16.7865	16.7105					8.6357	15.5743	12.2152	7.3472	10.3694	8.1076	11.9034	9.5015
	15.4428	12.3608	15.3886	13.6693	11.8352	18.2092	16.7746	16.7173					8.6321	15.5772	12.2175	7.3429	10.3742	8.1075	11.908	9.5053
	15.4517	12.3624	15.3939	13.6667	11.8455	18.2265	16.7751	16.7378					8.6283	15.5785	12.2205	7.3435	10.3782	8.1074	11.9174	9.5003
	15.4619	12.3595	15.391	13.6617	11.8431	18.2545	16.7752	16.7472					8.6241	15.5818	12.2221	7.3397	10.3786	8.1079	11.926	9.5012
	15.4718	12.3634	15.3911	13.6636	11.8171	18.2756	16.7762	16.7523					8.6193	15.5814	12.2214	7.3349	10.3971	8.1155	11.9326	9.517
	15.4859	12.3654	15.3939	13.6744	11.7977	18.275	16.7804	16.767					8.6214	15.5889	12.2185	7.3314	10.4262	8.1215	11.9387	9.5254
	15.492	12.3627	15.4005	13.6725	11.8221	18.2774	16.7945	16.7737					8.6273	15.5957	12.2159	7.3306	10.4391	8.1207	11.9437	9.5294
	15.4987	12.3657	15.3852	13.6757	11.854	18.2789	16.7976	16.7856					8.6303	15.5982	12.2239	7.3311	10.4377	8.1167	11.9479	9.5318
	15.5008	12.3669	15.3909	13.6799	11.8596	18.2846	16.792	16.7933					8.636	15.6192	12.2309	7.3368	10.4434	8.127	11.9527	9.5306
	15.5038	12.366	15.4001	13.6809	11.8786	18.286	16.7919	16.8201					8.641	15.6362	12.2406	7.3376	10.4346	8.1232	11.9541	9.5367
	15.504	12.361	15.4128	13.6898	11.8838	18.284	16.8052	16.8286					8.641	15.6412	12.25	7.331	10.4326	8.1225	11.957	9.5382
	15.5122	12.3605	15.4203	13.6926	11.8995	18.285	16.8209	16.8286					8.642	15.6467	12.2503	7.3319	10.4427	8.1202	11.9564	9.5388
	15.5224	12.3534	15.4369	13.6954	11.8876	18.2716	16.8244	16.827					8.64	15.6498	12.2475	7.3319	10.4511	8.1262	11.9583	9.5362
	15.5225	12.3479	15.4444	13.6958	11.8891	18.2858	16.8208	16.8279					8.6409	15.6579	12.2437	7.3382	10.4523	8.1271	11.9561	9.5334
	15.5323	12.3533	15.447	13.6994	11.8978	18.2905	16.8371	16.839					8.6386	15.6644	12.2456	7.3399	10.4688	8.1271	11.9586	9.538
	15.5374	12.3437	15.4487	13.6994	11.9011	18.2919	16.8443	16.8517					8.6404	15.6745	12.2413	7.3446	10.4757	8.1271	11.9622	9.541
	15.5448	12.3437	15.4362	13.6962	11.9005	18.2915	16.8514	16.8634					8.6418	15.6925	12.2371	7.3619	10.4903	8.1276	11.9649	9.5484
	15.5568	12.345	15.4457	13.6913	11.9208	18.3046	16.8511	16.8676					8.641	15.698	12.2367	7.3642	10.4767	8.1262	11.9737	9.5408
	15.566	12.343	15.4509	13.6926	11.95	18.3091	16.8528	16.8707					8.6394	15.6992	12.2356	7.3686	10.4865	8.1197	11.9848	9.5443
	15.5757	12.3461	15.4504	13.7021	11.9505	18.3045	16.8498	16.8836					8.6411	15.7024	12.231	7.3687	10.5049	8.1149	11.9888	9.5489
	15.5872	12.3422	15.4564	13.7108	11.9566	18.3047	16.845	16.9031					8.64	15.7081	12.2308	7.3685	10.5085	8.1137	11.9937	9.5545
	15.6003	12.3421	15.4701	13.7191	11.9791	18.3125	16.85	16.9121					8.6411	15.7144	12.2307	7.3693	10.5097	8.1194	11.998	9.5641
	15.6043	12.3413	15.4807	13.7335	12.0079	18.3198	16.8561	16.9277					8.6421	15.718	12.2387	7.3698	10.5168	8.1273	12.0005	9.575
	15.6168	12.3394	15.4803	13.7477	12.0143	18.3325	16.8573	16.9416					8.6486	15.7207	12.2502	7.3694	10.5194	8.1275	12.0012	9.5749
	15.6238	12.3344	15.485	13.7478	12.0152	18.3333	16.8673	16.9532					8.6522	15.7326	12.2556	7.368	10.5371	8.1278	12.0025	9.5743
	15.6326	12.3252	15.4994	13.7499	12.0211	18.34	16.8667	16.9556					8.6581	15.737	12.2494	7.3668	10.5464	8.1277	12.003	9.5742
	15.6388	12.3167	15.5037	13.7493	12.0333	18.3208	16.8664	16.9612					8.6564	15.7377	12.2468	7.3647	10.5398	8.1296	12.0013	9.5732
	15.6486	12.3116	15.5092	13.7438	12.0281	18.3372	16.8715	16.9655					8.6571	15.7385	12.2433	7.3659	10.5448	8.1294	12.0028	9.5656
	15.6615	12.3098	15.5161	13.7448	12.0438	18.3412	16.8774	16.9734					8.6607	15.7389	12.2317	7.3678	10.555	8.1293	12.0097	9.5663
	15.6731	12.3054	15.5277	13.7455	12.0549	18.3423	16.8733	16.9802					8.6612	15.7458	12.2355	7.3669	10.5564	8.1316	12.0131	9.5671
	15.6826	12.3067	15.5351	13.7476	12.0601	18.347	16.8815	16.982					8.6637	15.7535	12.245	7.3675	10.5846	8.138	12.0163	9.5747
	15.6823	12.3035	15.5373	13.7481	12.0666	18.3549	16.8857	16.9824					8.6636	15.7659	12.2464	7.3693	10.5895	8.1417	12.0177	9.5767
	15.6851	12.2993	15.5442	13.7526	12.0714	18.3546	16.8949	16.9826					8.6697	15.7771	12.2436	7.3699	10.5949	8.1468	12.0207	9.5791
	15.6863	12.2987	15.5371	13.7641	12.0833	18.3489	16.8949	16.9824					8.6736	15.7804	12.2452	7.3692	10.5939	8.1501	12.0289	9.5795
	15.6912	12.3018	15.5321	13.7669	12.0857	18.3548	16.8922	16.9853					8.6767	15.7913	12.2502	7.3694	10.5913	8.1496	12.0343	9.5824
	15.7052	12.2956	15.546	13.7643	12.0893	18.3666	16.8888	16.9972					8.681	15.7965	12.2548	7.373	10.5928	8.1517	12.0378	9.5924
	15.7181	12.2925	15.5603	13.7591	12.0943	18.3753	16.8926	16.9992					8.6815	15.8038	12.2574	7.3847	10.6182	8.1514	12.0395	9.6012
	15.7336	12.2841	15.5661	13.7637	12.0891	18.3856	16.8968	17.0098					8.6728	15.8156	12.2568	7.3898	10.6373	8.1414	12.0398	9.6066
	15.7396	12.283	15.5731	13.7751	12.07	18.3886	16.8997	17.0203					8.671	15.819	12.2601	7.402	10.6439	8.1295	12.0459	9.6047
	15.7472	12.2797	15.5809	13.7721	12.0668	18.3899	16.91	17.0208					8.6603	15.8199	12.2577	7.4081	10.6611	8.1272	12.0479	9.5976
	15.754	12.2779	15.5843	13.7633	12.0468	18.3887	16.9208	17.0269					8.6588	15.8257	12.2483	7.4099	10.6668	8.1282	12.047	9.6108
	15.759	12.2743	15.5871	13.7614	12.0544	18.3835	16.9296	17.0445					8.6596	15.8269	12.2482	7.3987	10.6905	8.1285	12.0535	9.6171
	15.7659	12.2762	15.5973	13.754	12.0746	18.4003	16.9335	17.0602					8.6534	15.833	12.2399	7.3919	10.6882	8.1287	12.0542	9.6175
	15.7727	12.2737	15.6023	13.7545	12.0792	18.4124	16.933	17.0729					8.6498	15.8392	12.2318	7.3886	10.7219	8.1316	12.0573	9.6181
	15.785	12.2663	15.6109	13.7552	12.0983	18.4056	16.9422	17.0798					8.6522	15.8533	12.2356	7.3772	10.7242	8.1281	12.0601	9.6176
	15.7993	12.2654	15.6243	13.762	12.0945	18.4152	16.9435	17.0844					8.6485	15.8582	12.2432	7.3627	10.7139	8.129	12.059	9.6158
	15.7969	12.2512	15.6233	13.7727	12.1005	18.4173	16.9387	17.0938					8.6453	15.863	12.2419	7.3363	10.7172	8.1313	12.0564	9.6087
	15.798	12.2479	15.6204	13.7788	12.096	18.4046	16.9323	17.1018					8.6406	15.8653	12.2334	7.3294	10.7218	8.1384	12.0579	9.6083
	15.8014	12.2548	15.6336	13.7805	12.1	18.4136	16.919	17.1131					8.6404	15.8647	12.228	7.3223	10.7247	8.1465	12.0589	9.6009
	15.7997	12.2469	15.6483	13.7845	12.0925	18.4331	16.9302	17.1179					8.6432	15.8652	12.2235	7.3147	10.7251	8.146	12.0591	9.5967
	15.8056	12.254	15.6632	13.7882	12.1023	18.4482	16.9438	17.1168					8.6411	15.8679	12.2155	7.3044	10.7218	8.1649	12.0705	9.6003
	15.8144	12.2508	15.678	13.7932	12.1029	18.4605	16.9489	17.12					8.6419	15.8706	12.211	7.2975	10.7173	8.1672	12.0787	9.6049
	15.8208	12.2564	15.6793	13.8037	12.0999	18.477	16.9488	17.1273					8.6452	15.8737	12.2042	7.2917	10.7183	8.1664	12.0893	9.6139
	15.8317	12.2499	15.6691	13.7999	12.1104	18.4778	16.9432	17.1428					8.646	15.8786	12.208	7.2928	10.7246	8.1666	12.0962	9.6086
	15.8329	12.2493	15.6652	13.7978	12.1016	18.4696	16.9375	17.1566					8.6653	15.895	12.2201	7.296	10.7301	8.1629	12.0995	9.6151
	15.8334	12.2469	15.6609	13.7962	12.1217	18.4496	16.9389	17.1601					8.6802	15.9042	12.2387	7.3207	10.7318	8.1572	12.1015	9.619
	15.8345	12.2414	15.6601	13.7934	12.131	18.4508	16.9335	17.1762					8.6866	15.9298	12.2624	7.3294	10.7376	8.1524	12.102	9.6188
	15.8362	12.2427	15.6483	13.7942	12.1342	18.4418	16.9385	17.18					8.6931	15.9361	12.273	7.3309	10.7584	8.1601	12.1048	9.6208
	15.8438	12.2421	15.6576	13.8016	12.1285	18.442	16.9432	17.1856					8.6969	15.9432	12.2768	7.3352	10.7604	8.1558	12.1065	9.6234
	15.8577	12.2385	15.6628	13.8048	12.1249	18.4536	16.941	17.1883					8.7029	15.9534	12.2826	7.346	10.764	8.1561	12.1123	9.6228
	15.8661	12.2393	15.6751	13.8137	12.1492	18.4444	16.9498	17.1965					8.7052	15.9577	12.2835	7.3519	10.7766	8.1661	12.1164	9.6446
	15.8667	12.2381	15.6659	13.8185	12.1598	18.4496	16.9595	17.1987					8.7103	15.9717	12.2842	7.3507	10.7891	8.1666	12.1154	9.6509
	15.8719	12.2377	15.6526	13.8183	12.16	18.459	16.9701	17.2175					8.7047	15.9765	12.2837	7.3539	10.7847	8.1714	12.1189	9.6553
	15.8742	12.2348	15.6676	13.8154	12.1425	18.4663	16.9816	17.232					8.7018	15.9761	12.2781	7.3477	10.7957	8.1855	12.125	9.6549
	15.8761	12.2319	15.6789	13.8194	12.1474	18.4828	16.9821	17.235					8.696	15.9768	12.2721	7.3451	10.8176	8.1865	12.1249	9.6564
	15.8829	12.2325	15.6751	13.8158	12.1631	18.4837	16.9774	17.235					8.7012	15.9788	12.2707	7.3442	10.8273	8.189	12.1245	9.6599
	15.8835	12.2226	15.68	13.8184	12.1634	18.4839	16.989	17.2365					8.6958	15.9792	12.271	7.3415	10.8316	8.1954	12.133	9.6603
	15.8924	12.2218	15.6841	13.8187	12.1491	18.4918	16.9829	17.2445					8.6982	15.9881	12.2696	7.3363	10.8221	8.1914	12.1362	9.6647
	15.9026	12.2179	15.6961	13.8223	12.1646	18.4957	16.9911	17.2529					8.7026	15.9954	12.2651	7.3425	10.8281	8.1864	12.1382	9.661
	15.8965	12.2175	15.7094	13.8271	12.1805	18.5066	16.9831	17.2551					8.7009	15.9966	12.2616	7.3437	10.8437	8.1859	12.1402	9.6583
	15.9011	12.2153	15.7149	13.8294	12.1788	18.5127	16.9792	17.2713					8.695	16.0082	12.257	7.3439	10.847	8.1856	12.1413	9.6551
	15.9043	12.214	15.7086	13.829	12.1959	18.5194	16.9837	17.2739					8.6936	16.0149	12.2568	7.3414	10.8529	8.1858	12.1504	9.658
	15.9037	12.2124	15.7113	13.828	12.1931	18.508	16.9882	17.2787					8.7036	16.0222	12.256	7.3409	10.8577	8.1857	12.1539	9.6586
	15.9089	12.208	15.7104	13.8294	12.1874	18.5241	16.9912	17.2883					8.6992	16.0353	12.26	7.3453	10.8637	8.1851	12.1569	9.6568
	15.9168	12.2021	15.7228	13.8252	12.195	18.5314	16.9913	17.2986					8.698	16.0386	12.2702	7.3531	10.8694	8.1856	12.1576	9.6585
	15.9215	12.1977	15.72	13.8292	12.2139	18.5219	17.0078	17.302					8.6975	16.043	12.2769	7.3567	10.8875	8.1847	12.164	9.6566
	15.9238	12.199	15.722	13.8338	12.2255	18.5246	17.006	17.3073					8.6985	16.0536	12.2819	7.3586	10.8882	8.1856	12.1666	9.657
	15.9219	12.1958	15.7325	13.837	12.2375	18.5268	17.0109	17.3102					8.7036	16.0575	12.2839	7.3662	10.8964	8.1853	12.1695	9.6568
	15.9187	12.1892	15.739	13.8397	12.2485	18.5454	17.0198	17.3115					8.7012	16.0652	12.2808	7.3679	10.8974	8.184	12.1756	9.6582
	15.9204	12.193	15.7417	13.8422	12.2619	18.545	17.0138	17.3128					8.6995	16.0628	12.2786	7.3632	10.9002	8.1787	12.1719	9.6578
	15.9306	12.1928	15.7472	13.8463	12.2724	18.5365	17.0256	17.3126					8.6991	16.0733	12.2778	7.3546	10.9077	8.1691	12.169	9.6561
	15.9367	12.193	15.7501	13.8563	12.2689	18.5281	17.0388	17.3116					8.6973	16.081	12.2795	7.3575	10.9091	8.1717	12.1705	9.6558
	15.9416	12.1952	15.7619	13.8604	12.2752	18.5145	17.044	17.3132					8.6931	16.0904	12.2756	7.3688	10.9131	8.1831	12.1732	9.6593
	15.9412	12.2002	15.7663	13.8608	12.2381	18.4791	17.0435	17.3148					8.6893	16.0924	12.2752	7.3702	10.9073	8.1854	12.1721	9.6622
	15.9413	12.1959	15.7616	13.8579	12.2007	18.4964	17.0503	17.3292					8.6942	16.0957	12.2745	7.3741	10.9045	8.186	12.1764	9.6666
	15.94	12.1926	15.7613	13.8579	12.1955	18.5152	17.06	17.3365					8.6962	16.0992	12.2748	7.3721	10.9146	8.1856	12.1783	9.6614
	15.9439	12.1914	15.7628	13.8602	12.2218	18.5367	17.0759	17.3446					8.6962	16.1007	12.2787	7.3703	10.9386	8.1829	12.1862	9.6597
	15.937	12.189	15.7784	13.859	12.2543	18.5417	17.0851	17.349					8.6976	16.1036	12.2842	7.3701	10.9413	8.1846	12.1985	9.663
	15.9348	12.1835	15.7832	13.8641	12.2718	18.5678	17.0834	17.3598					8.6968	16.1082	12.2866	7.3725	10.9405	8.1851	12.203	9.6602
	15.9394	12.1823	15.7941	13.8717	12.2874	18.5816	17.0741	17.3643					8.7002	16.1102	12.2908	7.3762	10.9407	8.1855	12.2078	9.6711
	15.9434	12.1864	15.8021	13.8786	12.2937	18.5902	17.0808	17.3789					8.7031	16.1132	12.2955	7.377	10.9421	8.1861	12.2094	9.6807
	15.9472	12.1832	15.8097	13.8799	12.2959	18.5732	17.0766	17.3849					8.71	16.1189	12.3022	7.3854	10.94	8.1857	12.213	9.6809
	15.9544	12.1841	15.8139	13.8771	12.2973	18.5351	17.0787	17.3971					8.7156	16.1315	12.3111	7.3874	10.9401	8.1894	12.2136	9.6864
	15.9529	12.1755	15.8215	13.8823	12.2908	18.5506	17.0853	17.4043					8.7237	16.1351	12.3166	7.3881	10.9551	8.1965	12.2144	9.6882
	15.9542	12.1777	15.8244	13.8829	12.2789	18.561	17.0918	17.4217					8.7278	16.1389	12.3282	7.3893	10.9652	8.1866	12.2144	9.6889
	15.9599	12.1725	15.8294	13.8886	12.2625	18.5877	17.1073	17.4294					8.7261	16.1448	12.3332	7.3918	10.9776	8.188	12.2149	9.6839
	15.9623	12.1705	15.8344	13.8845	12.2512	18.5947	17.1191	17.4457					8.7328	16.1496	12.3349	7.3937	10.9803	8.1871	12.2154	9.6787
	15.9677	12.1647	15.8356	13.8828	12.2588	18.6127	17.1103	17.4617					8.7372	16.1554	12.333	7.3907	10.9834	8.1839	12.2147	9.6759
	15.9586	12.1582	15.8403	13.879	12.2778	18.6086	17.1014	17.4665					8.7345	16.1615	12.3302	7.3879	10.9856	8.1843	12.2152	9.6798
	15.9584	12.1568	15.8496	13.8727	12.2998	18.6018	17.1042	17.4765					8.729	16.1655	12.3292	7.389	11.0014	8.1849	12.2169	9.685
	15.9562	12.1537	15.8517	13.8779	12.3168	18.6075	17.1049	17.4822					8.7242	16.1724	12.3319	7.3996	11.0055	8.1885	12.216	9.6848
	15.9571	12.1588	15.8645	13.8883	12.3234	18.5995	17.1138	17.4807					8.7199	16.1745	12.3357	7.4079	10.9991	8.2003	12.2209	9.6895
	15.964	12.1555	15.8717	13.8882	12.3235	18.6007	17.1243	17.4833					8.7206	16.1823	12.3399	7.4136	10.9996	8.2094	12.2247	9.6963
	15.97	12.1476	15.8753	13.8913	12.3229	18.6199	17.1227	17.4849					8.717	16.1951	12.343	7.4136	11.0293	8.2136	12.231	9.6966
	15.9789	12.1449	15.8912	13.8911	12.3243	18.6211	17.1378	17.4943					8.7217	16.1988	12.3478	7.4081	11.0402	8.2233	12.235	9.698
	15.9858	12.1507	15.8773	13.8923	12.3226	18.6325	17.1526	17.5023					8.7246	16.2103	12.3503	7.4208	11.0468	8.2252	12.2355	9.7046
	15.9947	12.1481	15.8694	13.8966	12.3225	18.6592	17.1435	17.5108					8.7268	16.2155	12.3557	7.4224	11.0583	8.2235	12.2347	9.703
	15.9966	12.1486	15.8711	13.8906	12.3138	18.6636	17.1289	17.5215					8.7258	16.2181	12.3568	7.4234	11.0683	8.2208	12.234	9.7039
	15.9947	12.1541	15.8752	13.8843	12.3045	18.6589	17.1246	17.5233					8.7242	16.2258	12.3599	7.4225	11.0646	8.2239	12.2343	9.7023
	16.0066	12.1568	15.8708	13.8726	12.3073	18.6503	17.1188	17.5271					8.7218	16.2339	12.3586	7.4212	11.0754	8.225	12.2339	9.7003
	16.0149	12.1615	15.862	13.8663	12.3133	18.6459	17.1097	17.5322					8.7236	16.2449	12.3571	7.408	11.0756	8.2229	12.2416	9.7035
	16.0127	12.167	15.8372	13.8661	12.2998	18.6496	17.1118	17.5395					8.7292	16.2498	12.3585	7.3996	11.0945	8.2221	12.2491	9.7008
	16.0256	12.177	15.8377	13.8716	12.2886	18.6433	17.1255	17.5608					8.7326	16.2596	12.3606	7.3986	11.0916	8.2253	12.2491	9.7099
	16.0345	12.1797	15.8503	13.8736	12.2773	18.653	17.1256	17.5632					8.7316	16.2668	12.3652	7.4027	11.1028	8.2257	12.2545	9.7123
	16.0438	12.1962	15.8518	13.8705	12.2735	18.6869	17.1482	17.5658					8.7335	16.2729	12.369	7.4055	11.1105	8.2249	12.2558	9.7056
	16.0485	12.1977	15.8677	13.8772	12.2827	18.6931	17.164	17.5836					8.7376	16.2785	12.3719	7.4069	11.1109	8.2256	12.2597	9.7088
	16.0516	12.1999	15.8965	13.8869	12.2826	18.6746	17.1791	17.6005					8.7359	16.2811	12.3746	7.4085	11.1126	8.2274	12.2645	9.7117
	16.0606	12.195	15.9097	13.8911	12.2962	18.7051	17.1663	17.6014					8.7368	16.2869	12.3769	7.4123	11.1172	8.232	12.2698	9.7163
	16.068	12.2044	15.9233	13.8992	12.3099	18.6921	17.1699	17.6027					8.7353	16.2916	12.3773	7.416	11.1465	8.2322	12.2704	9.719
	16.0764	12.2065	15.9373	13.9081	12.3041	18.7181	17.1718	17.6025					8.7422	16.3085	12.3767	7.4103	11.1533	8.2437	12.273	9.7201
	16.0876	12.1993	15.9463	13.9154	12.3384	18.7387	17.1755	17.6045					8.7457	16.3195	12.382	7.4157	11.148	8.2458	12.2752	9.7244
	16.0901	12.2086	15.9348	13.9246	12.3352	18.7437	17.1872	17.6227					8.749	16.3266	12.3871	7.4171	11.1509	8.2458	12.276	9.73
	16.1051	12.2072	15.936	13.9311	12.3418	18.7633	17.1962	17.6379					8.7491	16.3395	12.392	7.4067	11.1619	8.2472	12.277	9.735
	16.1139	12.2138	15.9341	13.9329	12.3512	18.7595	17.2067	17.6487					8.7427	16.3411	12.3942	7.4072	11.1598	8.2461	12.2844	9.7376
	16.1185	12.216	15.9483	13.9399	12.3589	18.7574	17.2112	17.6683					8.7471	16.3429	12.3854	7.4002	11.177	8.2455	12.2881	9.7396
	16.126	12.2159	15.9561	13.9439	12.3797	18.7648	17.2188	17.6794					8.7449	16.3463	12.3799	7.391	11.1896	8.2456	12.2876	9.7421
	16.1282	12.2203	15.9588	13.9364	12.3888	18.7812	17.225	17.6805					8.7456	16.3483	12.378	7.3899	11.1898	8.2458	12.2924	9.7413
	16.1283	12.2157	15.971	13.9321	12.4014	18.7737	17.2281	17.6826					8.7461	16.3531	12.3802	7.389	11.1802	8.2437	12.2949	9.7415
	16.1243	12.2148	15.9767	13.9375	12.4082	18.789	17.2271	17.6927					8.7474	16.3589	12.3817	7.388	11.1792	8.2394	12.2973	9.7345
	16.1258	12.2095	15.9769	13.9396	12.4068	18.8101	17.226	17.6983					8.7469	16.3633	12.3854	7.3873	11.1936	8.2358	12.305	9.7225
	16.1273	12.2107	15.9773	13.9402	12.4049	18.8184	17.245	17.7024					8.7478	16.3698	12.3855	7.3864	11.1954	8.2367	12.2956	9.7178
	16.1284	12.2155	15.9806	13.9393	12.3723	18.8419	17.2596	17.7106					8.7508	16.3752	12.3913	7.3879	11.1949	8.2265	12.3044	9.7183
	16.1213	12.2199	15.9835	13.9391	12.3681	18.814	17.2584	17.7185					8.7548	16.3841	12.3946	7.3837	11.1956	8.2265	12.3003	9.7173
	16.1193	12.2306	15.9895	13.9375	12.3595	18.8188	17.2459	17.7213					8.7573	16.3927	12.3916	7.3758	11.2015	8.2261	12.306	9.7165
	16.1224	12.2385	15.9977	13.9403	12.3419	18.8258	17.2247	17.7208					8.7591	16.4	12.3877	7.3739	11.2177	8.2257	12.3025	9.714
	16.1201	12.2366	15.9943	13.946	12.3555	18.8496	17.2209	17.7221					8.7625	16.4012	12.3866	7.3815	11.2186	8.2284	12.2952	9.716
	16.1226	12.2356	15.9782	13.9493	12.3574	18.8431	17.2293	17.7392					8.7631	16.403	12.3869	7.3875	11.2174	8.2275	12.2957	9.7137
	16.128	12.2424	15.9787	13.953	12.3527	18.8621	17.2503	17.7575					8.7595	16.4086	12.3829	7.3837	11.224	8.2261	12.2989	9.7158
	16.1335	12.2422	15.9743	13.9549	12.3596	18.8709	17.2611	17.761					8.7581	16.4093	12.3782	7.3736	11.2284	8.2271	12.3008	9.7109
	16.1413	12.2456	15.9977	13.9597	12.3566	18.8982	17.2647	17.7708					8.7573	16.4172	12.3751	7.3694	11.2368	8.2275	12.3075	9.7098
	16.1449	12.2497	16.0221	13.9601	12.3681	18.9188	17.268	17.7928					8.7575	16.4182	12.3707	7.369	11.2447	8.2441	12.3123	9.7143
	16.1483	12.249	16.0323	13.957	12.3758	18.9015	17.2788	17.8001					8.7572	16.4205	12.3693	7.3687	11.2446	8.2464	12.3116	9.7137
	16.1526	12.2397	16.0388	13.9588	12.3958	18.8779	17.2816	17.8015					8.759	16.422	12.3689	7.3686	11.2459	8.2468	12.3131	9.7162
	16.1488	12.2412	16.0441	13.9572	12.3952	18.8688	17.2854	17.814					8.7586	16.4275	12.3729	7.3669	11.2464	8.2595	12.3149	9.7167
	16.1488	12.2361	16.0473	13.9477	12.4022	18.8552	17.2855	17.8228					8.7607	16.4374	12.3762	7.3642	11.2444	8.2771	12.3223	9.718
	16.145	12.2303	16.0552	13.9459	12.4066	18.8311	17.2884	17.8183					8.7604	16.4422	12.3816	7.367	11.2464	8.2787	12.3284	9.7231
	16.1398	12.2288	16.0613	13.9472	12.4035	18.8242	17.2803	17.8153					8.7609	16.4573	12.3877	7.3694	11.247	8.2848	12.3328	9.7237
	16.1338	12.2266	16.0614	13.9436	12.3991	18.8194	17.2784	17.8186					8.7625	16.4736	12.3954	7.3792	11.2709	8.2857	12.3331	9.734
	16.1305	12.2278	16.0728	13.9388	12.3951	18.8233	17.2703	17.8282					8.7636	16.4847	12.4101	7.3886	11.2845	8.2901	12.3351	9.7495
	16.1345	12.2228	16.0758	13.9352	12.3979	18.8172	17.2676	17.8395					8.7627	16.4961	12.4178	7.3903	11.2848	8.302	12.3448	9.7546
	16.1352	12.2239	16.0709	13.936	12.394	18.8366	17.27	17.8422					8.762	16.5002	12.4248	7.4006	11.2868	8.3048	12.3511	9.7568
	16.1377	12.2296	16.0649	13.9399	12.4054	18.8489	17.2674	17.8564					8.7648	16.5093	12.4255	7.407	11.3	8.3047	12.3514	9.7573
	16.1406	12.2302	16.0786	13.9406	12.3931	18.8556	17.2736	17.8597					8.768	16.5233	12.4282	7.4148	11.3066	8.3052	12.3637	9.7584
	16.1403	12.2223	16.0776	13.9406	12.3878	18.8884	17.2889	17.8619					8.7663	16.5329	12.4301	7.4036	11.3186	8.3056	12.3703	9.7617
	16.145	12.2256	16.0693	13.9479	12.3909	18.9078	17.3054	17.8688					8.7679	16.5334	12.4284	7.3978	11.3219	8.3032	12.373	9.7627
	16.1499	12.2241	16.0745	13.9587	12.3878	18.9189	17.3118	17.8811					8.7693	16.5333	12.4261	7.3978	11.3264	8.3043	12.3764	9.7701
	16.1445	12.222	16.0787	13.9644	12.3928	18.9292	17.3158	17.8875					8.7709	16.5356	12.4259	7.3902	11.3366	8.2998	12.3798	9.765
	16.1488	12.2175	16.0804	13.9788	12.3955	18.9388	17.3252	17.8995					8.782	16.538	12.4241	7.3883	11.343	8.2961	12.3834	9.756
	16.1485	12.2181	16.0885	13.9878	12.3945	18.9358	17.3243	17.901					8.7858	16.538	12.4233	7.3883	11.3294	8.2928	12.3859	9.7552
	16.1421	12.222	16.0808	13.9849	12.3898	18.9304	17.3193	17.9026					8.7927	16.5473	12.4249	7.3859	11.3243	8.3015	12.3884	9.756
	16.1433	12.2326	16.085	13.9873	12.3957	18.9427	17.3063	17.9068					8.7904	16.554	12.4274	7.388	11.3396	8.305	12.3899	9.757
	16.1387	12.2371	16.0869	13.9937	12.3974	18.9212	17.3064	17.9158					8.8024	16.5563	12.4305	7.3889	11.3607	8.3053	12.392	9.7587
	16.1375	12.2422	16.0911	14.0037	12.3987	18.9358	17.3263	17.9176					8.806	16.5599	12.4309	7.3892	11.3546	8.3048	12.401	9.7554
	16.1428	12.2507	16.0878	14.0056	12.4077	18.9451	17.3278	17.9273					8.8048	16.5602	12.4328	7.3888	11.348	8.3006	12.4033	9.7556
	16.1414	12.2525	16.0876	14.0058	12.4133	18.9518	17.3189	17.9335					8.7967	16.5674	12.4283	7.3901	11.353	8.3017	12.4052	9.7557
	16.1484	12.251	16.0997	14.0032	12.402	18.962	17.3276	17.9401					8.7892	16.5738	12.4257	7.3899	11.3616	8.3054	12.4079	9.7548
	16.1515	12.2539	16.103	13.9981	12.4142	18.9716	17.3309	17.946					8.7762	16.5737	12.4195	7.3889	11.3624	8.305	12.4109	9.7619
	16.1502	12.2562	16.1001	14.0002	12.4066	18.9837	17.3339	17.9673					8.7772	16.5771	12.4149	7.3876	11.3618	8.3055	12.4172	9.7674
	16.1505	12.2601	16.1087	14.0064	12.4056	18.9984	17.3422	17.981					8.7852	16.5819	12.4135	7.3887	11.3654	8.3111	12.4203	9.7703
	16.159	12.2722	16.116	14.0117	12.4269	19.0117	17.3641	18.003					8.7923	16.596	12.4215	7.3886	11.3676	8.3164	12.4197	9.78
	16.1593	12.2731	16.1268	14.0152	12.436	19.0136	17.3773	18.0133					8.7963	16.6073	12.4301	7.3886	11.3854	8.3149	12.4227	9.7801
	16.1611	12.2774	16.142	14.0126	12.4431	19.0276	17.3792	18.0174					8.7981	16.6114	12.4341	7.3886	11.395	8.3068	12.425	9.7769
	16.1667	12.2899	16.1527	14.0132	12.4589	19.0303	17.3734	18.0189					8.7975	16.6131	12.4363	7.3856	11.4023	8.3059	12.4268	9.7719
	16.1706	12.2956	16.1417	14.0138	12.4712	19.0199	17.3831	18.0195					8.7925	16.6145	12.4352	7.3853	11.4103	8.3055	12.428	9.7692
	16.174	12.3055	16.1457	14.0234	12.4898	19.0108	17.3866	18.02					8.7908	16.6163	12.437	7.3855	11.4184	8.3065	12.4292	9.7673
	16.1678	12.3117	16.1585	14.0298	12.494	19.0214	17.3942	18.015					8.7952	16.6232	12.4359	7.3844	11.4185	8.3079	12.432	9.765
	16.1571	12.3106	16.1715	14.0367	12.5014	19.018	17.4019	18.0185					8.7928	16.6288	12.4375	7.3757	11.4235	8.3137	12.4343	9.7687
	16.1623	12.3191	16.1795	14.039	12.503	18.9959	17.4004	18.0186					8.7998	16.6338	12.4429	7.3752	11.4277	8.3293	12.445	9.7708
	16.1607	12.3264	16.2012	14.0369	12.4964	18.9828	17.3969	18.0221					8.8039	16.6344	12.4478	7.3813	11.4219	8.3365	12.4472	9.7772
	16.1554	12.3324	16.2006	14.0342	12.4898	19.0028	17.4064	18.032					8.8091	16.642	12.4625	7.3876	11.4238	8.3416	12.4505	9.7766
	16.1579	12.3441	16.1932	14.0284	12.4779	19.0051	17.4087	18.0401					8.814	16.6491	12.4758	7.3901	11.4239	8.3396	12.4602	9.7903
	16.1587	12.3493	16.2008	14.0278	12.4782	19.0158	17.4094	18.0472					8.8144	16.6514	12.4829	7.3976	11.432	8.3372	12.4636	9.795
	16.1595	12.3619	16.2006	14.0271	12.4768	19.0324	17.4067	18.057					8.815	16.6524	12.4862	7.4044	11.4531	8.3422	12.466	9.801
	16.1593	12.3676	16.2021	14.0286	12.4866	19.04	17.4132	18.063					8.8145	16.6571	12.4892	7.3997	11.4565	8.3433	12.4671	9.8006
	16.163	12.3685	16.1973	14.0293	12.4899	19.0373	17.4293	18.0689					8.8178	16.6611	12.4838	7.399	11.4596	8.3449	12.4703	9.7967
	16.1634	12.3714	16.2014	14.0342	12.4968	19.0316	17.4344	18.0693					8.8196	16.6642	12.4808	7.3934	11.471	8.3441	12.4734	9.7977
	16.1613	12.3712	16.2049	14.0426	12.505	19.0325	17.4324	18.0716					8.817	16.6599	12.4786	7.3886	11.4787	8.3456	12.4773	9.7966
	16.1629	12.378	16.1998	14.0405	12.5029	19.0317	17.4335	18.0674					8.8139	16.6616	12.4767	7.3873	11.4886	8.3415	12.481	9.7945
	16.1575	12.3782	16.205	14.0325	12.5094	19.0175	17.4262	18.0688					8.8165	16.6679	12.4752	7.3845	11.4939	8.332	12.4864	9.7942
	16.1564	12.3822	16.2087	14.0306	12.5116	19.0248	17.4319	18.0851					8.8153	16.673	12.4705	7.3818	11.4921	8.3234	12.4856	9.7909
	16.1544	12.3948	16.1972	14.0345	12.5055	19.0468	17.4476	18.0924					8.8156	16.6802	12.4648	7.37	11.4926	8.3133	12.4866	9.7859
	16.1606	12.3991	16.2038	14.0455	12.4972	19.0719	17.4661	18.0988					8.8125	16.6858	12.4556	7.3687	11.4964	8.3193	12.4897	9.7913
	16.1686	12.3971	16.2091	14.05	12.5091	19.0859	17.4775	18.0997					8.8208	16.6909	12.4557	7.3691	11.4977	8.3292	12.4891	9.7925
	16.1743	12.3998	16.1935	14.049	12.5033	19.0807	17.4774	18.1019					8.8218	16.6932	12.4645	7.377	11.4963	8.3362	12.4934	9.791
	16.1765	12.3967	16.1897	14.0495	12.5046	19.0764	17.4809	18.1071					8.8178	16.7003	12.4747	7.3869	11.4991	8.3294	12.5044	9.7925
	16.1701	12.4015	16.1982	14.053	12.5004	19.0889	17.4776	18.1167					8.821	16.7059	12.4781	7.3899	11.5107	8.332	12.5045	9.795
	16.1739	12.3994	16.2084	14.0568	12.4987	19.0771	17.4762	18.1217					8.8235	16.7107	12.4844	7.395	11.5051	8.3441	12.5103	9.8033
	16.1757	12.4035	16.209	14.056	12.5081	19.0895	17.4806	18.1259					8.8226	16.714	12.4895	7.4104	11.5233	8.3454	12.5152	9.8002
	16.1712	12.4065	16.2313	14.0582	12.5228	19.0898	17.4765	18.1364					8.8337	16.7216	12.4991	7.4246	11.5316	8.3464	12.5209	9.8063
	16.1766	12.4078	16.2417	14.0617	12.5415	19.0924	17.4755	18.1387					8.8367	16.7312	12.5163	7.4392	11.5357	8.3453	12.5284	9.8132
	16.1758	12.4126	16.25	14.0627	12.5492	19.0667	17.4893	18.1398					8.8351	16.7521	12.5329	7.454	11.5417	8.3458	12.5371	9.8237
	16.1839	12.4107	16.2587	14.0665	12.5535	19.0541	17.501	18.1402					8.8407	16.7663	12.54	7.4575	11.5555	8.3452	12.5377	9.8295
	16.1825	12.4111	16.2647	14.0659	12.5599	19.0479	17.5014	18.1436					8.8438	16.7736	12.5409	7.4445	11.5687	8.3459	12.5429	9.8337
	16.1873	12.4136	16.2649	14.0678	12.5614	19.0451	17.5136	18.1414					8.8444	16.7824	12.5398	7.4345	11.5766	8.351	12.5466	9.8331
	16.1864	12.4131	16.27	14.0666	12.5494	19.0528	17.5101	18.1402					8.8432	16.7796	12.5433	7.43	11.5832	8.3746	12.5423	9.835
	16.1898	12.4081	16.2681	14.0638	12.5511	19.049	17.5062	18.1482					8.8443	16.7824	12.5414	7.4263	11.5948	8.3846	12.5433	9.8396
	16.191	12.4106	16.2628	14.0609	12.5566	19.062	17.5093	18.1535					8.8562	16.7851	12.5409	7.428	11.602	8.3902	12.5474	9.8465
	16.196	12.4039	16.2655	14.0681	12.5565	19.0764	17.5125	18.1645					8.8544	16.7813	12.537	7.4269	11.6149	8.3883	12.5512	9.8635
	16.1917	12.4129	16.2715	14.0754	12.5703	19.091	17.5156	18.1682					8.854	16.7818	12.5313	7.4251	11.629	8.3871	12.5508	9.866
	16.191	12.4173	16.2819	14.0733	12.5858	19.0847	17.516	18.1749					8.8541	16.7833	12.5167	7.4132	11.6244	8.3868	12.5505	9.8662
	16.1987	12.4106	16.2843	14.0691	12.595	19.0818	17.5269	18.1761					8.8511	16.7877	12.5042	7.416	11.6237	8.3877	12.5549	9.8691
	16.2033	12.4088	16.2865	14.0722	12.5985	19.0843	17.5457	18.1792					8.8497	16.7855	12.4957	7.4171	11.6141	8.3848	12.5544	9.8734
	16.2024	12.4027	16.2879	14.0752	12.6006	19.0658	17.5551	18.1783					8.851	16.7881	12.4943	7.4141	11.6147	8.3853	12.5534	9.8763
	16.205	12.4009	16.2916	14.0772	12.603	19.0645	17.5516	18.1787					8.8469	16.8032	12.4926	7.4058	11.6205	8.3854	12.5511	9.8787
	16.2088	12.3926	16.296	14.0825	12.5862	19.0599	17.55	18.1841					8.8458	16.8063	12.5007	7.4103	11.6229	8.3886	12.5479	9.8777
	16.2046	12.4005	16.2882	14.0894	12.5514	19.0744	17.5464	18.1919					8.8495	16.8232	12.5225	7.4252	11.6172	8.4017	12.5464	9.8825
	16.1957	12.3932	16.2808	14.0967	12.55	19.0808	17.5531	18.1915					8.8532	16.8347	12.5359	7.4431	11.6054	8.4049	12.5511	9.8844
	16.2005	12.3894	16.2754	14.1037	12.5732	19.0957	17.5648	18.1875					8.8523	16.8426	12.5421	7.4588	11.6109	8.4038	12.5512	9.8917
	16.2079	12.3936	16.2773	14.1045	12.5946	19.1068	17.5743	18.2017					8.8509	16.8478	12.5463	7.4501	11.6014	8.4036	12.5563	9.8923
	16.2258	12.3818	16.2848	14.1099	12.581	19.1152	17.5781	18.2145					8.8461	16.857	12.5506	7.4388	11.6087	8.4016	12.5607	9.8877
	16.2415	12.3833	16.2837	14.1088	12.5711	19.1079	17.5855	18.2164					8.8383	16.8636	12.5534	7.4406	11.614	8.391	12.5664	9.8821
	16.252	12.3776	16.2926	14.1071	12.5621	19.1027	17.5848	18.2161					8.8339	16.8679	12.5529	7.4403	11.5981	8.3859	12.573	9.8792
	16.2569	12.3751	16.2915	14.1058	12.5761	19.122	17.5815	18.2179					8.8308	16.872	12.5506	7.4436	11.6059	8.3847	12.5758	9.8758
	16.259	12.3756	16.2809	14.1085	12.5809	19.1333	17.5814	18.218					8.8341	16.8772	12.5556	7.4493	11.6257	8.3831	12.5764	9.8732
	16.2622	12.3798	16.2821	14.1085	12.5715	19.1371	17.584	18.2222					8.8455	16.8832	12.5576	7.4491	11.6323	8.3825	12.5783	9.8744
	16.2675	12.3718	16.2794	14.1122	12.5588	19.1327	17.5848	18.2356					8.8414	16.8858	12.5575	7.4353	11.6333	8.3802	12.576	9.873
	16.2685	12.3688	16.2782	14.1092	12.5449	19.1405	17.5886	18.2545					8.8405	16.9026	12.5595	7.435	11.6323	8.3793	12.5733	9.8728
	16.275	12.3603	16.2787	14.115	12.5442	19.1471	17.5956	18.2619					8.8351	16.9092	12.5567	7.4378	11.6193	8.3734	12.5664	9.8722
	16.2821	12.3566	16.2822	14.1182	12.5442	19.1477	17.599	18.2733					8.8289	16.9147	12.5498	7.4337	11.6221	8.3626	12.5641	9.8706
	16.2876	12.356	16.2873	14.1206	12.5492	19.1573	17.6057	18.2752					8.8259	16.9192	12.5447	7.4307	11.6253	8.3595	12.5642	9.8653
	16.2946	12.3486	16.287	14.1226	12.5524	19.1682	17.6081	18.2774					8.8201	16.9213	12.5355	7.4246	11.6319	8.3573	12.56	9.8651
	16.3	12.3431	16.2753	14.1193	12.5672	19.1792	17.6244	18.2776					8.8226	16.9225	12.529	7.4154	11.6323	8.351	12.5646	9.8656
	16.3021	12.3443	16.2634	14.1191	12.5679	19.1506	17.6244	18.2811					8.8189	16.9279	12.5243	7.4169	11.6324	8.3482	12.5668	9.8637
	16.3043	12.3462	16.2698	14.1186	12.5551	19.1377	17.6238	18.2898					8.8195	16.9362	12.5331	7.4153	11.6411	8.3571	12.5721	9.8649
	16.3107	12.3481	16.2578	14.1157	12.5657	19.1449	17.6332	18.3001					8.8253	16.9403	12.5405	7.4175	11.6509	8.3581	12.5793	9.8661
	16.3161	12.3485	16.2643	14.1191	12.5807	19.1573	17.6355	18.3069					8.8267	16.9413	12.545	7.4183	11.6522	8.3567	12.585	9.8725
	16.318	12.3426	16.2779	14.1258	12.5753	19.1739	17.6338	18.3169					8.8271	16.9475	12.5474	7.4129	11.6541	8.3518	12.586	9.8746
	16.3218	12.3462	16.2928	14.1378	12.5999	19.1675	17.6321	18.3172					8.8278	16.9549	12.5496	7.4089	11.6545	8.3637	12.5948	9.8762
	16.3284	12.3401	16.2964	14.1432	12.6188	19.1586	17.6375	18.3196					8.8301	16.958	12.5502	7.4027	11.6605	8.3707	12.597	9.8782
	16.3357	12.3408	16.3008	14.1422	12.6315	19.1642	17.6314	18.3206					8.8378	16.9602	12.5487	7.3903	11.6586	8.3823	12.6047	9.8809
	16.3359	12.3356	16.307	14.1468	12.6375	19.181	17.6408	18.3252					8.8327	16.9729	12.548	7.3877	11.6634	8.3827	12.6072	9.8753
	16.3394	12.3365	16.3032	14.1542	12.6507	19.1789	17.6398	18.346					8.8341	16.9782	12.5433	7.3862	11.6736	8.3853	12.6102	9.8844
	16.3456	12.3391	16.3025	14.1609	12.6541	19.1564	17.648	18.3509					8.8333	16.9815	12.5384	7.3747	11.6891	8.385	12.6137	9.8865
	16.3518	12.3384	16.2994	14.1743	12.6554	19.1482	17.6628	18.3559					8.8297	16.9956	12.5402	7.3792	11.6973	8.3855	12.6144	9.8908
	16.3578	12.3338	16.3052	14.1828	12.6511	19.149	17.6621	18.3569					8.8283	16.9976	12.5347	7.3887	11.7042	8.3876	12.6176	9.8919
	16.3632	12.3302	16.3012	14.185	12.6574	19.1557	17.6555	18.361					8.8336	17.0129	12.5406	7.4019	11.7085	8.3893	12.6171	9.8899
	16.3654	12.317	16.2905	14.1824	12.6438	19.1697	17.6563	18.3748					8.8426	17.0196	12.5478	7.4241	11.7164	8.3942	12.6138	9.8848
	16.3644	12.3178	16.2906	14.1728	12.6461	19.1612	17.67	18.3806					8.8463	17.0339	12.5609	7.4378	11.7477	8.3891	12.6168	9.8802
	16.3585	12.3147	16.2891	14.1654	12.6455	19.1572	17.6594	18.3912					8.8485	17.0434	12.577	7.4599	11.7559	8.389	12.6158	9.8814
	16.362	12.3094	16.2884	14.1688	12.6598	19.1551	17.645	18.3967					8.854	17.0529	12.5833	7.4666	11.7581	8.3937	12.616	9.8826
	16.3596	12.2974	16.2989	14.1707	12.6741	19.1464	17.6366	18.3981					8.8523	17.0608	12.5922	7.4713	11.7679	8.3951	12.6182	9.8842
	16.349	12.2967	16.301	14.168	12.6809	19.1614	17.6466	18.4109					8.8542	17.0725	12.5937	7.4624	11.7637	8.4016	12.6197	9.8859
	16.3594	12.2908	16.2943	14.1688	12.6625	19.1655	17.6418	18.422					8.851	17.0796	12.5914	7.435	11.7559	8.4036	12.6191	9.8838
	16.3661	12.2861	16.284	14.1662	12.6495	19.183	17.6435	18.4245					8.8453	17.0849	12.5864	7.4113	11.7469	8.4045	12.6235	9.8812
	16.3618	12.2841	16.2841	14.164	12.6684	19.1961	17.6489	18.4335					8.8385	17.0932	12.5694	7.3904	11.7387	8.404	12.6224	9.8742
	16.3582	12.2851	16.2852	14.1648	12.6909	19.1986	17.6577	18.4365					8.8309	17.0957	12.5545	7.3816	11.7243	8.4022	12.6203	9.8715
	16.3527	12.2827	16.2878	14.1663	12.6889	19.2203	17.6711	18.4377					8.8295	17.104	12.5422	7.3712	11.7226	8.4034	12.6235	9.8723
	16.3662	12.2757	16.2769	14.1747	12.6832	19.2317	17.6829	18.4413					8.8259	17.1071	12.538	7.3693	11.7159	8.3995	12.6216	9.8738
	16.3668	12.276	16.2891	14.1746	12.6624	19.2373	17.682	18.449					8.8216	17.1115	12.5308	7.3675	11.7114	8.4002	12.617	9.872
	16.3618	12.2645	16.2919	14.1715	12.6646	19.2508	17.6803	18.4448					8.8246	17.1139	12.5277	7.3516	11.7087	8.3969	12.6183	9.8719
	16.3642	12.2691	16.2963	14.1761	12.668	19.266	17.6817	18.459					8.8218	17.1256	12.5206	7.3372	11.7157	8.3933	12.6219	9.8723
	16.3585	12.2688	16.2991	14.1799	12.6655	19.2705	17.6827	18.4724					8.8285	17.1352	12.516	7.3311	11.7421	8.4005	12.6256	9.8719
	16.3594	12.2599	16.3042	14.1795	12.6486	19.2755	17.6802	18.4775					8.8302	17.144	12.5102	7.3361	11.7441	8.404	12.6336	9.8737
	16.3589	12.2521	16.3118	14.178	12.6362	19.2952	17.6801	18.485					8.8274	17.149	12.5047	7.3423	11.7533	8.4048	12.6419	9.874
	16.348	12.2478	16.3127	14.1837	12.637	19.2828	17.6874	18.4956					8.8375	17.1515	12.5068	7.3448	11.7527	8.4106	12.6493	9.8795
	16.3452	12.2402	16.3117	14.1865	12.6412	19.2816	17.7043	18.5054					8.8449	17.1573	12.5106	7.3429	11.7506	8.4186	12.652	9.8955
	16.3491	12.2367	16.3192	14.1813	12.6514	19.2998	17.72	18.514					8.8487	17.1696	12.5108	7.3424	11.7461	8.4241	12.6578	9.9034
	16.3525	12.2326	16.3273	14.1812	12.6499	19.3095	17.7241	18.5161					8.8537	17.1738	12.5095	7.3378	11.7479	8.4342	12.6545	9.9048
	16.3555	12.2303	16.3384	14.1822	12.674	19.3169	17.728	18.5151					8.8572	17.1868	12.5098	7.3303	11.75	8.4436	12.6547	9.905
	16.359	12.2251	16.3494	14.1866	12.7095	19.3219	17.7182	18.5171					8.86	17.1923	12.5137	7.3311	11.7683	8.446	12.6571	9.9029
	16.3514	12.22	16.3507	14.1886	12.7093	19.3246	17.7262	18.5258					8.868	17.1991	12.5209	7.3294	11.7825	8.4451	12.6613	9.9024
	16.3451	12.2187	16.353	14.186	12.716	19.2963	17.7362	18.5368					8.8658	17.211	12.5294	7.3387	11.792	8.446	12.6615	9.9027
	16.3407	12.2177	16.3549	14.1844	12.7061	19.3077	17.7392	18.5403					8.8661	17.222	12.5449	7.344	11.8003	8.444	12.6616	9.9018
	16.3415	12.2149	16.3575	14.1948	12.6946	19.3161	17.7372	18.5386					8.8661	17.2266	12.5467	7.3569	11.799	8.4435	12.6658	9.8974
	16.3418	12.2128	16.3765	14.1951	12.6833	19.3021	17.726	18.554					8.8686	17.2313	12.5549	7.3652	11.8066	8.4441	12.6641	9.8979
	16.3416	12.2024	16.3915	14.1839	12.6511	19.3017	17.7373	18.5575					8.868	17.2367	12.5552	7.3682	11.7975	8.4441	12.6637	9.8959
	16.3478	12.1953	16.3685	14.177	12.6595	19.3506	17.7841	18.5614					8.8665	17.2443	12.559	7.3691	11.8067	8.4443	12.6658	9.9042
	16.3499	12.1948	16.3492	14.1764	12.6874	19.3433	17.7954	18.5662					8.8658	17.2493	12.5618	7.3681	11.8047	8.4446	12.6655	9.9068
	16.335	12.186	16.3474	14.1699	12.6997	19.31	17.7853	18.5685					8.8636	17.2539	12.5605	7.3645	11.8021	8.445	12.6667	9.9204
	16.3353	12.1782	16.3562	14.1559	12.6964	19.3249	17.785	18.5837					8.865	17.2642	12.5631	7.3648	11.7975	8.4413	12.6709	9.9255
	16.342	12.1802	16.3618	14.1553	12.6973	19.3604	17.7996	18.5924					8.8632	17.2781	12.5616	7.3564	11.8001	8.443	12.6746	9.9238
	16.3401	12.1825	16.3747	14.1581	12.6819	19.3549	17.8014	18.5982					8.8689	17.2873	12.5663	7.3495	11.807	8.4447	12.675	9.9306
	16.3379	12.1965	16.3801	14.1544	12.6744	19.316	17.7934	18.6042					8.87	17.2954	12.5756	7.3555	11.827	8.4445	12.6791	9.9395
	16.3329	12.2086	16.3816	14.1465	12.6826	19.3224	17.787	18.6092					8.876	17.302	12.5787	7.3616	11.8421	8.4483	12.6852	9.9458
	16.3282	12.2233	16.378	14.145	12.6832	19.3361	17.7874	18.6217					8.8719	17.3064	12.5833	7.3655	11.8344	8.4519	12.6914	9.9474
	16.3241	12.2433	16.3768	14.1466	12.6831	19.3106	17.7915	18.6274					8.8746	17.3076	12.5926	7.3637	11.8295	8.4458	12.6932	9.9478
	16.3258	12.2525	16.3677	14.1454	12.6928	19.3268	17.7949	18.6226					8.8742	17.3113	12.5988	7.3613	11.8218	8.4466	12.701	9.946
	16.3289	12.2623	16.3489	14.1493	12.6991	19.3182	17.7972	18.6179					8.8768	17.3233	12.6046	7.3583	11.8104	8.4482	12.7092	9.9455
	16.326	12.2769	16.3403	14.161	12.7073	19.31	17.7921	18.6172					8.8765	17.3258	12.6086	7.3543	11.8278	8.4477	12.7256	9.9469
	16.3231	12.285	16.3295	14.1714	12.692	19.329	17.8045	18.6177					8.8855	17.3292	12.6125	7.357	11.8423	8.4443	12.7309	9.9466
	16.3267	12.2967	16.3229	14.18	12.7128	19.3193	17.8071	18.6136					8.8822	17.3296	12.6181	7.3638	11.851	8.444	12.7323	9.9468
	16.3302	12.2986	16.3205	14.1961	12.7169	19.3091	17.7967	18.6125					8.8853	17.338	12.6212	7.367	11.844	8.444	12.7358	9.9431
	16.3297	12.3091	16.3253	14.2076	12.7046	19.3026	17.7934	18.6199					8.8877	17.3429	12.6187	7.3693	11.8535	8.4445	12.7411	9.9342
	16.3306	12.3194	16.3255	14.2104	12.7196	19.3314	17.8031	18.6325					8.8942	17.3562	12.6224	7.3834	11.8813	8.4443	12.7432	9.932
	16.3325	12.3335	16.3339	14.2093	12.7293	19.3314	17.8039	18.6294					8.8989	17.365	12.6251	7.3921	11.8835	8.4437	12.7479	9.9437
	16.3368	12.3374	16.3552	14.213	12.7387	19.3115	17.8087	18.6433					8.9056	17.3675	12.6336	7.4119	11.8834	8.4468	12.7517	9.9485
	16.34	12.3412	16.3646	14.2138	12.7372	19.3185	17.8168	18.6474					8.9049	17.3712	12.6432	7.4218	11.8741	8.445	12.7491	9.9469
	16.332	12.35	16.3659	14.2162	12.7336	19.3231	17.8181	18.6435					8.8964	17.373	12.6382	7.4208	11.8577	8.4435	12.7462	9.9561
	16.3301	12.35	16.3684	14.2166	12.7482	19.2995	17.8066	18.6419					8.8875	17.3761	12.6323	7.4125	11.8772	8.4312	12.7478	9.9581
	16.3342	12.3507	16.3731	14.217	12.7423	19.3036	17.8048	18.6462					8.8834	17.3783	12.6235	7.4191	11.88	8.4246	12.7489	9.9594
	16.3257	12.3517	16.3658	14.2295	12.7404	19.3189	17.8237	18.6482					8.8779	17.3768	12.6126	7.4123	11.8843	8.4308	12.7459	9.9531
	16.3212	12.3505	16.3668	14.2398	12.727	19.3388	17.8332	18.648					8.87	17.3774	12.6016	7.4095	11.8848	8.4386	12.7427	9.9616
	16.3204	12.3508	16.3703	14.247	12.7202	19.321	17.8234	18.6481					8.8703	17.3795	12.5992	7.4101	11.8823	8.4329	12.7447	9.9535
	16.3182	12.3496	16.3619	14.2509	12.7307	19.3492	17.8206	18.6483					8.8731	17.3868	12.6005	7.4091	11.8832	8.4376	12.745	9.9546
	16.3166	12.3504	16.3634	14.2544	12.735	19.3672	17.8216	18.649					8.8717	17.3884	12.6038	7.403	11.8856	8.4436	12.7492	9.9677
	16.3169	12.3432	16.3687	14.2598	12.7301	19.3784	17.8234	18.6513					8.8666	17.3946	12.5993	7.3922	11.8804	8.445	12.7514	9.9787
	16.3114	12.3405	16.3702	14.2611	12.727	19.3705	17.8068	18.657					8.862	17.4006	12.6024	7.3882	11.8775	8.4451	12.7519	9.9813
	16.3008	12.3424	16.365	14.259	12.7406	19.3699	17.8	18.6627					8.8644	17.4029	12.606	7.3849	11.8809	8.445	12.7551	9.982
	16.2848	12.3517	16.365	14.2605	12.7371	19.3717	17.7931	18.6674					8.8611	17.4079	12.6077	7.3823	11.8854	8.4447	12.7574	9.9807
	16.2727	12.3594	16.3689	14.2602	12.7537	19.3681	17.8066	18.6668					8.8606	17.411	12.6085	7.3753	11.8993	8.445	12.7645	9.981
	16.2789	12.364	16.3709	14.2647	12.754	19.3623	17.8237	18.6849					8.8597	17.4148	12.6084	7.3751	11.9149	8.4485	12.7665	9.982
	16.2754	12.363	16.3715	14.2652	12.7382	19.3763	17.8313	18.6896					8.8658	17.4229	12.6075	7.3743	11.9006	8.4593	12.7696	9.9818
	16.2668	12.3695	16.3705	14.2674	12.7127	19.389	17.8401	18.7038					8.864	17.4278	12.6061	7.3717	11.9163	8.4607	12.7726	9.974
	16.2589	12.3794	16.3669	14.2683	12.6985	19.4114	17.8475	18.7134					8.8699	17.4326	12.6021	7.369	11.929	8.4593	12.7697	9.9781
	16.2533	12.381	16.3687	14.2706	12.6842	19.3974	17.856	18.7189					8.8731	17.4411	12.6038	7.3688	11.9348	8.463	12.7718	9.9582
	16.2543	12.3863	16.383	14.2707	12.7174	19.4027	17.866	18.7191					8.875	17.447	12.6063	7.3682	11.9209	8.4586	12.7741	9.9562
	16.2581	12.3831	16.3869	14.2716	12.7521	19.3865	17.8675	18.7206					8.876	17.4542	12.6104	7.3685	11.9186	8.4462	12.7736	9.9502
	16.2557	12.3846	16.3864	14.2701	12.7589	19.3711	17.8504	18.7272					8.881	17.4597	12.6221	7.3683	11.9101	8.445	12.775	9.9504
	16.2484	12.389	16.3984	14.2664	12.7599	19.3684	17.845	18.7279					8.8847	17.4675	12.632	7.3686	11.9101	8.4441	12.7747	9.963
	16.2339	12.3902	16.3954	14.255	12.7537	19.3823	17.8433	18.731					8.8901	17.4736	12.6556	7.3778	11.9175	8.4453	12.7797	9.9771
	16.2289	12.3952	16.3987	14.2508	12.7484	19.3667	17.8444	18.7342					8.8925	17.4781	12.6759	7.3839	11.9205	8.4478	12.7912	9.987
	16.223	12.4009	16.406	14.2482	12.7572	19.3509	17.8387	18.7411					8.9046	17.4829	12.6851	7.3798	11.9224	8.4422	12.7916	9.9997
	16.2205	12.4087	16.4175	14.2478	12.7621	19.3688	17.8488	18.7435					8.9076	17.4999	12.7037	7.3871	11.9241	8.4462	12.7972	9.997
	16.2143	12.4149	16.4168	14.2593	12.755	19.3728	17.8649	18.7418					8.9066	17.5055	12.7016	7.3874	11.9425	8.4452	12.8124	10.0067
	16.2165	12.4212	16.4204	14.2701	12.741	19.3766	17.8699	18.7476					8.9133	17.5075	12.7016	7.3877	11.956	8.4484	12.8212	10.018
	16.217	12.4273	16.4208	14.2771	12.7577	19.3769	17.8735	18.7525					8.9204	17.5097	12.6937	7.3753	11.9611	8.4543	12.8224	10.0287
	16.2075	12.4357	16.4238	14.2805	12.7668	19.3845	17.8937	18.7605					8.9245	17.5042	12.678	7.3667	11.9747	8.4576	12.8235	10.0336
	16.2107	12.45	16.4297	14.2828	12.7601	19.4166	17.9023	18.7653					8.9216	17.4979	12.6621	7.3597	11.9744	8.4607	12.8239	10.0328
	16.21	12.4541	16.4319	14.2865	12.7756	19.4125	17.9125	18.7669					8.9145	17.504	12.6481	7.3538	11.9695	8.4634	12.8256	10.0315
	16.2084	12.4615	16.4284	14.2907	12.7917	19.4076	17.9223	18.7692					8.906	17.5089	12.6323	7.3523	12.004	8.4648	12.8316	10.027
	16.208	12.4746	16.43	14.2914	12.7961	19.4232	17.9202	18.7673					8.9024	17.5109	12.6166	7.3505	12.0261	8.4648	12.8368	10.0244
	16.2042	12.4851	16.4302	14.2983	12.7598	19.4239	17.9047	18.7665					8.8995	17.5118	12.6048	7.3392	12.0101	8.4666	12.8329	10.0243
	16.2014	12.4906	16.4332	14.3026	12.7614	19.4352	17.9125	18.7666					8.8979	17.5127	12.601	7.334	12.0115	8.4734	12.8333	10.0234
	16.201	12.4989	16.4283	14.3121	12.7688	19.4554	17.9201	18.766					8.8958	17.5123	12.597	7.3299	12.0161	8.476	12.8439	10.0246
	16.1981	12.5089	16.4246	14.3146	12.761	19.4597	17.9152	18.7676					8.8933	17.5137	12.6048	7.331	12.0096	8.494	12.8491	10.0265
	16.1978	12.51	16.4283	14.3122	12.7696	19.4576	17.9108	18.7702					8.8959	17.5217	12.6135	7.3308	12.0176	8.5009	12.8518	10.0277
	16.1924	12.521	16.4304	14.3039	12.764	19.4572	17.9283	18.787					8.8841	17.5282	12.6168	7.3311	12.0152	8.4923	12.855	10.0304
	16.1864	12.5197	16.4273	14.2915	12.7593	19.4576	17.9408	18.7981					8.8791	17.5314	12.6229	7.3355	12.0316	8.4911	12.8603	10.0251
	16.1799	12.5281	16.4238	14.2854	12.7534	19.4548	17.9426	18.8048					8.877	17.5367	12.6258	7.3357	12.0229	8.4942	12.8675	10.0245
	16.1756	12.5362	16.4221	14.2827	12.7564	19.4735	17.9404	18.8138					8.8799	17.5459	12.622	7.3308	12.0137	8.4886	12.8674	10.0253
	16.1745	12.532	16.4213	14.2878	12.7695	19.4918	17.9533	18.8249					8.8805	17.5463	12.6244	7.3318	12.0367	8.4785	12.8688	10.0232
	16.1748	12.5287	16.4263	14.2914	12.7702	19.4978	17.9628	18.8312					8.8824	17.5512	12.6247	7.3344	12.0476	8.483	12.8712	10.0201
	16.1728	12.5369	16.4333	14.2974	12.7739	19.4866	17.9606	18.8368					8.8755	17.5563	12.6276	7.332	12.0903	8.4933	12.8741	10.0205
	16.1694	12.5379	16.4399	14.3015	12.7824	19.493	17.9533	18.8396					8.8776	17.5657	12.6333	7.3305	12.0944	8.4966	12.8716	10.0132
	16.1623	12.5467	16.4472	14.3044	12.8012	19.493	17.9467	18.8372					8.8774	17.5835	12.6363	7.3317	12.0605	8.4983	12.869	9.9985
	16.15	12.5503	16.446	14.3026	12.8168	19.4903	17.9446	18.8218					8.8808	17.5898	12.6439	7.3319	12.0569	8.502	12.8672	9.9874
	16.1416	12.5584	16.447	14.2997	12.8351	19.4794	17.9405	18.8177					8.8849	17.5909	12.6526	7.3381	12.0497	8.504	12.8694	9.9886
	16.1424	12.5654	16.4574	14.3029	12.8511	19.4838	17.947	18.8252					8.893	17.5959	12.6593	7.3506	12.035	8.5032	12.8644	9.9879
	16.1502	12.5635	16.4525	14.3048	12.8306	19.4959	17.9598	18.8363					8.8894	17.5975	12.6618	7.3624	12.0373	8.5018	12.8602	9.9861
	16.1508	12.5716	16.4631	14.3073	12.8092	19.5174	17.9732	18.8437					8.8882	17.6054	12.6674	7.3673	12.0277	8.4935	12.856	9.9855
	16.1543	12.5692	16.4634	14.3126	12.8147	19.5287	17.9715	18.8429					8.8918	17.6123	12.6664	7.3598	12.0208	8.4814	12.8515	9.9879
	16.151	12.5719	16.4618	14.3144	12.811	19.5198	17.9622	18.8444					8.8977	17.622	12.6697	7.3449	12.018	8.4699	12.8501	9.992
	16.1493	12.5735	16.4458	14.3135	12.8185	19.5001	17.9667	18.8452					8.898	17.6337	12.6731	7.3311	12.0246	8.4739	12.8576	10.0118
	16.1371	12.5704	16.4556	14.3091	12.8271	19.4842	17.9753	18.8452					8.9116	17.6571	12.6905	7.3311	12.0587	8.5037	12.8802	10.0438
	16.1329	12.5711	16.4548	14.3109	12.8372	19.4641	17.9909	18.8496					8.9144	17.6711	12.7035	7.3356	12.0628	8.4982	12.882	10.0477
	16.1276	12.5709	16.4542	14.324	12.8309	19.4754	18.0032	18.8585					8.9225	17.6845	12.7158	7.345	12.0612	8.4816	12.8858	10.0594
	16.1253	12.5711	16.4566	14.3338	12.8355	19.4807	18.0114	18.8692					8.9312	17.6884	12.7198	7.3528	12.0552	8.4669	12.8852	10.0622
	16.1289	12.5754	16.465	14.3298	12.8339	19.4748	18.0071	18.8823					8.9321	17.6914	12.7171	7.3651	12.0546	8.4641	12.8937	10.062
	16.133	12.5759	16.4665	14.328	12.8534	19.472	18.0089	18.8744					8.9312	17.6979	12.7126	7.3695	12.0565	8.4636	12.896	10.0618
	16.1337	12.5749	16.4531	14.3314	12.8621	19.4755	17.9997	18.8783					8.9297	17.7045	12.7091	7.3763	12.0544	8.466	12.8968	10.0635
	16.1302	12.577	16.4501	14.3432	12.8726	19.4739	18.0017	18.8776					8.9282	17.7073	12.7041	7.376	12.0563	8.4664	12.8989	10.072
	16.1339	12.5781	16.4471	14.352	12.8818	19.4824	17.9996	18.8757					8.9256	17.7082	12.7003	7.3697	12.064	8.4796	12.8995	10.0724
	16.1345	12.5817	16.4436	14.3593	12.8897	19.4932	18.0058	18.8817					8.9158	17.7104	12.7006	7.3678	12.0789	8.492	12.9006	10.0776
	16.1413	12.5862	16.457	14.368	12.8946	19.4818	18.0079	18.8834					8.9105	17.7129	12.7034	7.3585	12.0659	8.4905	12.898	10.0929
	16.138	12.5823	16.4663	14.3757	12.9135	19.4878	18.0045	18.8946					8.9067	17.7256	12.7093	7.3486	12.057	8.4926	12.9014	10.0979
	16.1312	12.591	16.4749	14.3853	12.9271	19.4847	18.0171	18.904					8.9067	17.7435	12.7108	7.3351	12.0544	8.4956	12.9035	10.1008
	16.1398	12.5962	16.4755	14.3943	12.9286	19.4727	18.0164	18.8988					8.9095	17.7471	12.7145	7.3301	12.0686	8.4821	12.9058	10.1007
	16.1355	12.6013	16.4744	14.3928	12.9247	19.4609	18.02	18.9018					8.907	17.7495	12.7119	7.3301	12.0814	8.4705	12.9108	10.0916
	16.1379	12.6043	16.4727	14.3946	12.9235	19.4808	18.0266	18.9003					8.9135	17.7581	12.7065	7.3295	12.0948	8.4674	12.9188	10.0896
	16.1453	12.6131	16.4789	14.3993	12.9318	19.4862	18.0281	18.9119					8.9149	17.7626	12.7021	7.3334	12.0901	8.4637	12.9265	10.0855
	16.1356	12.6048	16.4752	14.3964	12.9307	19.4724	18.0288	18.9097					8.9045	17.7653	12.7005	7.3457	12.1143	8.4636	12.9337	10.0762
	16.1271	12.6045	16.4709	14.3855	12.9256	19.4659	18.0193	18.9161					8.9013	17.766	12.6993	7.3546	12.122	8.4636	12.9341	10.0729
	16.1285	12.6115	16.4816	14.3792	12.921	19.4699	18.0268	18.9179					8.899	17.7664	12.699	7.3594	12.1205	8.4686	12.9386	10.0695
	16.1259	12.6132	16.4906	14.3766	12.9163	19.4874	18.0368	18.9183					8.8911	17.767	12.6987	7.3622	12.1387	8.4771	12.9436	10.0724
	16.1202	12.6252	16.4872	14.3721	12.9044	19.4941	18.0392	18.9213					8.891	17.7696	12.7015	7.3644	12.1406	8.4798	12.945	10.0729
	16.1169	12.62	16.495	14.3681	12.9125	19.5047	18.0341	18.9204					8.8918	17.779	12.7052	7.3685	12.1454	8.4826	12.9478	10.0763
	16.1217	12.6116	16.489	14.3635	12.9031	19.5164	18.025	18.9222					8.8944	17.7862	12.7083	7.3696	12.1407	8.4814	12.952	10.0805
	16.1311	12.6105	16.4854	14.3637	12.9234	19.5091	18.0378	18.9224					8.8955	17.7899	12.7094	7.3694	12.143	8.4816	12.9521	10.0746
	16.1349	12.6186	16.4884	14.3678	12.939	19.5029	18.033	18.9222					8.9019	17.793	12.709	7.3673	12.1369	8.4837	12.9552	10.0741
	16.1391	12.6199	16.492	14.3722	12.9391	19.507	18.0313	18.9223					8.9037	17.7996	12.7102	7.3638	12.1545	8.4824	12.9585	10.0694
	16.1423	12.6218	16.4962	14.3785	12.9588	19.5104	18.037	18.9269					8.909	17.809	12.7158	7.3603	12.1453	8.4906	12.9639	10.0693
	16.1391	12.6235	16.5074	14.3835	12.9723	19.4987	18.0468	18.9259					8.9049	17.8105	12.7172	7.3601	12.1241	8.4648	12.9519	10.0525
	16.139	12.6238	16.5226	14.3862	12.9835	19.4943	18.0399	18.9379					8.9017	17.8155	12.7223	7.3611	12.1091	8.4482	12.945	10.0447
	16.142	12.6272	16.5128	14.3915	12.9779	19.507	18.0456	18.9415					8.9024	17.817	12.7254	7.3644	12.1214	8.4542	12.9452	10.0518
	16.1424	12.6323	16.5159	14.3844	12.9775	19.5281	18.0485	18.949					8.9115	17.8242	12.7405	7.3709	12.1502	8.4803	12.9625	10.0693
	16.1441	12.6276	16.5105	14.3811	12.9692	19.5008	18.0552	18.9463					8.9121	17.8294	12.7559	7.3833	12.1646	8.4878	12.9651	10.0666
	16.1442	12.6228	16.5166	14.3914	12.9712	19.5017	18.0555	18.9533					8.908	17.8371	12.7655	7.3933	12.164	8.4876	12.9652	10.0657
	16.1507	12.6197	16.5115	14.4	12.976	19.4974	18.0555	18.9438					8.9083	17.8382	12.7695	7.3993	12.1717	8.4994	12.9665	10.0659
	16.1487	12.6148	16.5197	14.3999	12.9831	19.4532	18.0473	18.9502					8.9113	17.8403	12.7676	7.3974	12.1714	8.4931	12.9723	10.0717
	16.1448	12.6205	16.5255	14.3967	12.9889	19.4694	18.0513	18.9593					8.9132	17.8384	12.7635	7.3998	12.1567	8.4837	12.9803	10.0721
	16.143	12.6146	16.5323	14.3969	12.9911	19.473	18.0534	18.9606					8.9089	17.8432	12.7588	7.3939	12.1643	8.4915	12.9831	10.0765
	16.1326	12.6126	16.5325	14.392	12.9866	19.4766	18.0616	18.9594					8.9021	17.8455	12.7564	7.3891	12.159	8.4968	12.9846	10.0693
	16.1313	12.6173	16.538	14.3926	12.9824	19.4801	18.0659	18.9608					8.8997	17.8484	12.7546	7.3892	12.1465	8.4988	12.9859	10.0698
	16.1262	12.6152	16.5416	14.3952	12.9742	19.4769	18.0557	18.9605					8.896	17.8567	12.7609	7.3893	12.1395	8.503	12.9867	10.0676
	16.1272	12.6171	16.5565	14.3952	12.9771	19.4514	18.0456	18.9609					8.8971	17.8659	12.7663	7.3982	12.1511	8.5023	12.9863	10.0689
	16.126	12.6272	16.5723	14.3978	12.9807	19.4656	18.0559	18.9663					8.896	17.8683	12.7697	7.4163	12.1471	8.5028	12.9883	10.0692
	16.1296	12.6347	16.5747	14.3987	12.9866	19.4832	18.0631	18.9803					8.8978	17.8674	12.7772	7.4264	12.1542	8.4993	12.9881	10.0663
	16.1326	12.6372	16.5687	14.401	13.0047	19.4934	18.0589	18.9967					8.897	17.8696	12.7806	7.4286	12.1526	8.492	12.9884	10.0685
	16.1279	12.6355	16.5638	14.4016	13.0001	19.5063	18.0612	18.9911					8.9008	17.8752	12.7847	7.4285	12.1559	8.4889	12.9882	10.0665
	16.1286	12.6298	16.5617	14.399	12.9973	19.5232	18.0713	18.988					8.9037	17.8735	12.7824	7.4251	12.1605	8.5006	12.9872	10.0671
	16.1312	12.6322	16.5642	14.3967	12.9988	19.524	18.0715	18.988					8.9046	17.8764	12.7754	7.4074	12.1682	8.502	12.9868	10.071
	16.1365	12.6342	16.5585	14.3886	12.9965	19.529	18.0787	18.9992					8.9027	17.88	12.7694	7.3961	12.1574	8.5018	12.9854	10.0759
	16.1364	12.6385	16.557	14.3825	12.9994	19.5242	18.0855	18.9924					8.904	17.889	12.7652	7.3925	12.1553	8.5007	12.9852	10.0705
	16.1307	12.6384	16.5629	14.3762	13.0078	19.5333	18.0809	18.9998					8.9078	17.8986	12.7622	7.3881	12.1432	8.5036	12.988	10.068
	16.1187	12.6349	16.5706	14.3763	13.0142	19.5264	18.08	19					8.9081	17.9021	12.7623	7.3882	12.1485	8.5036	12.9986	10.0759
	16.1169	12.6384	16.5812	14.3763	13.0271	19.537	18.0838	19.0054					8.9006	17.905	12.7643	7.3888	12.147	8.5036	12.998	10.0835
	16.1157	12.6368	16.5938	14.3775	13.0308	19.5426	18.0808	19.0128					8.8981	17.9042	12.7635	7.3894	12.1414	8.48	12.9805	10.0651
	16.1214	12.6393	16.6049	14.3777	13.0167	19.5386	18.0736	19.0191					8.9035	17.9054	12.7597	7.3926	12.1399	8.4716	12.9815	10.0593
	16.1131	12.6355	16.6213	14.3874	13.0217	19.5417	18.0806	19.0149					8.9041	17.9068	12.7583	7.3974	12.1492	8.4861	12.9955	10.0637
	16.1021	12.6368	16.6312	14.3955	13.0274	19.544	18.0936	19.0166					8.9064	17.9155	12.7643	7.3905	12.172	8.4969	12.9989	10.0639
	16.1011	12.6277	16.6328	14.404	13.0267	19.5492	18.077	19.0218					8.9038	17.9191	12.7713	7.3893	12.1718	8.5036	12.9968	10.0642
	16.0905	12.628	16.6382	14.4068	13.0217	19.5495	18.0795	19.0192					8.9006	17.9208	12.7753	7.3881	12.1931	8.504	12.9988	10.0651
	16.0861	12.6243	16.6268	14.4029	13.0257	19.5492	18.0831	19.0239					8.8983	17.9221	12.7744	7.3857	12.2196	8.5065	12.998	10.0635
	16.0874	12.6169	16.6155	14.4018	13.0221	19.5427	18.0855	19.0143					8.8988	17.9247	12.7684	7.3743	12.1923	8.5193	12.9944	10.0667
	16.0916	12.6159	16.6176	14.3998	13.0039	19.5441	18.0731	19.0303					8.9015	17.9264	12.7691	7.3688	12.1798	8.5231	12.9929	10.071
	16.0954	12.6102	16.6068	14.3928	13.0034	19.5445	18.0624	19.0393					8.904	17.9342	12.7756	7.3676	12.2185	8.5262	12.9919	10.0762
	16.0933	12.6108	16.6006	14.3931	13.0112	19.5677	18.0582	19.0399					8.904	17.9449	12.785	7.3664	12.2305	8.5272	13.0024	10.0809
	16.0872	12.6089	16.6156	14.3948	13.0119	19.5589	18.0721	19.0398					8.9105	17.9534	12.7987	7.3662	12.2497	8.5238	13.0041	10.0917
	16.0912	12.6026	16.6295	14.3945	12.9991	19.5854	18.0697	19.0408					8.9191	17.9591	12.8043	7.3683	12.2601	8.5234	13.0047	10.0923
	16.0858	12.6124	16.6272	14.3934	13.009	19.6012	18.0728	19.0534					8.9254	17.9562	12.8	7.3691	12.2511	8.5223	13.0087	10.0929
	16.0881	12.6172	16.627	14.4006	13.0246	19.6025	18.0835	19.0596					8.9152	17.9578	12.7885	7.3688	12.2183	8.5003	12.9916	10.0657
	16.0908	12.6166	16.6407	14.4051	13.0194	19.6035	18.0952	19.0658					8.9082	17.9592	12.7804	7.3685	12.2051	8.5034	12.989	10.0643
	16.0863	12.6108	16.6459	14.4034	13.0262	19.6033	18.0964	19.0791					8.906	17.9516	12.7689	7.3628	12.2041	8.5029	12.9864	10.0638
	16.0854	12.612	16.653	14.4077	13.0261	19.6074	18.1065	19.0877					8.9073	17.9558	12.7635	7.3481	12.191	8.503	12.9857	10.0613
	16.0912	12.6094	16.6698	14.4163	13.0235	19.6059	18.1087	19.0944					8.9063	17.9498	12.7599	7.3344	12.223	8.4924	12.9864	10.0639
	16.0916	12.6139	16.6876	14.419	13.0292	19.6108	18.1149	19.0955					8.9099	17.9454	12.7551	7.3436	12.2284	8.4864	12.9881	10.0636
	16.094	12.609	16.7036	14.422	13.0336	19.6065	18.1226	19.0984					8.913	17.9446	12.7451	7.3588	12.2193	8.4854	12.9885	10.0658
	16.0966	12.6119	16.7075	14.4224	13.0271	19.6116	18.1315	19.0985					8.9148	17.9464	12.7429	7.3684	12.2306	8.4768	12.9858	10.0657
	16.0946	12.6181	16.7107	14.4213	13.0356	19.6251	18.1331	19.0995					8.9138	17.9602	12.7465	7.3794	12.2106	8.4753	12.9853	10.065
	16.108	12.6196	16.7046	14.4221	13.0558	19.618	18.1494	19.1001					8.9088	17.9724	12.7541	7.3895	12.2335	8.4784	12.9864	10.0655
	16.1179	12.629	16.6965	14.425	13.0662	19.6008	18.15	19.0988					8.9081	17.9688	12.7552	7.3962	12.2694	8.4843	12.9865	10.0663
	16.1202	12.6323	16.694	14.4319	13.0783	19.6084	18.1504	19.099					8.9089	17.9791	12.7585	7.3988	12.2811	8.4995	12.9829	10.0604
	16.1224	12.631	16.6983	14.4297	13.0835	19.6125	18.1479	19.0956					8.9041	17.9798	12.7672	7.3929	12.3242	8.5038	12.9803	10.0475
	16.1226	12.636	16.7051	14.4365	13.098	19.6277	18.1491	19.0984					8.9053	17.9779	12.7667	7.387	12.3449	8.5046	12.9715	10.0369
	16.1233	12.6404	16.7124	14.4425	13.1095	19.6196	18.1561	19.0982					8.9127	17.9798	12.7693	7.3725	12.3527	8.5061	12.9747	10.032
	16.1285	12.6436	16.7162	14.454	13.1059	19.6378	18.1545	19.0969					8.9195	17.9847	12.7731	7.3689	12.3271	8.5224	12.9936	10.0615
	16.1342	12.6445	16.7222	14.4642	13.0973	19.6425	18.1524	19.0988					8.9233	17.9831	12.7752	7.3672	12.3009	8.5219	12.9974	10.0629
	16.141	12.6492	16.7294	14.4643	13.1015	19.6553	18.1503	19.0966					8.922	17.9884	12.7854	7.3637	12.3014	8.5074	12.9987	10.0631
	16.1441	12.6483	16.7373	14.4613	13.1119	19.6531	18.1609	19.0986					8.9261	17.9983	12.8003	7.3633	12.3021	8.5016	13.0012	10.0639
	16.1508	12.6497	16.7351	14.4571	13.1155	19.6427	18.1702	19.0994					8.934	18.0042	12.8077	7.3638	12.3069	8.4957	13.0074	10.0647
	16.1481	12.645	16.7355	14.4586	13.1214	19.6451	18.1753	19.0995					8.9373	18.0153	12.8106	7.362	12.305	8.4868	13.0201	10.0673
	16.1551	12.6439	16.7391	14.4601	13.1121	19.6425	18.1952	19.1018					8.9417	18.0285	12.8181	7.3622	12.2906	8.4786	13.0371	10.0679
	16.157	12.6464	16.7381	14.4629	13.1114	19.6546	18.2088	19.1002					8.9454	18.0406	12.8293	7.3667	12.2772	8.472	13.0434	10.0662
	16.1611	12.6445	16.7433	14.4676	13.1082	19.6533	18.214	19.1035					8.944	18.052	12.8415	7.366	12.2758	8.4718	13.0482	10.0692
	16.1587	12.6481	16.734	14.4722	13.1164	19.6321	18.2151	19.1026					8.9367	18.055	12.8582	7.3613	12.2833	8.4768	13.0495	10.0698
	16.1556	12.6511	16.7383	14.4797	13.1155	19.6178	18.183	19.1058					8.9328	18.0623	12.8741	7.3621	12.2954	8.4813	13.0548	10.0716
	16.154	12.6493	16.7407	14.4908	13.1061	19.6079	18.1759	19.1113					8.9307	18.0625	12.8734	7.3549	12.2823	8.4861	13.0558	10.0727
	16.1599	12.6599	16.7428	14.4948	13.1131	19.6286	18.1908	19.126					8.9269	18.0631	12.8789	7.3452	12.2873	8.4905	13.0513	10.0841
	16.1626	12.6563	16.7381	14.4885	13.1083	19.6602	18.2038	19.1318					8.9247	18.0627	12.8828	7.3409	12.3072	8.5015	13.0498	10.0875
	16.1644	12.6505	16.7368	14.4866	13.1114	19.673	18.2058	19.1372					8.9346	18.0635	12.886	7.3419	12.3202	8.5034	13.0536	10.09
	16.1734	12.6467	16.7373	14.4841	13.1107	19.6903	18.2128	19.1364					8.9194	18.0639	12.8828	7.3515	12.3121	8.5035	13.0549	10.0946
	16.1714	12.649	16.7265	14.4878	13.1041	19.7028	18.2108	19.1384					8.9134	18.0661	12.8747	7.3601	12.3109	8.5034	13.0552	10.0938
	16.1748	12.6487	16.7346	14.4954	13.0991	19.708	18.2196	19.1376					8.9059	18.0691	12.8707	7.3592	12.3066	8.5028	13.0544	10.1012
	16.1814	12.6555	16.7345	14.5004	13.0987	19.7236	18.2253	19.1456					8.9074	18.0757	12.8667	7.3495	12.306	8.5031	13.0527	10.1025
	16.1814	12.6638	16.7398	14.5059	13.111	19.7471	18.2292	19.1617					8.9145	18.0809	12.8621	7.3386	12.3096	8.5039	13.0598	10.1045
	16.1818	12.6686	16.7491	14.5039	13.1228	19.749	18.2402	19.1724					8.9158	18.0809	12.8571	7.3407	12.2947	8.4859	13.0401	10.0802
	16.1904	12.6706	16.7548	14.5002	13.1224	19.7503	18.2505	19.1759					8.9109	18.0821	12.8598	7.3538	12.2771	8.4813	13.0356	10.0796
	16.1972	12.6723	16.7706	14.4978	13.125	19.7345	18.2608	19.1785					8.9103	18.0853	12.8701	7.3634	12.277	8.4798	13.0425	10.0842
	16.194	12.6781	16.7778	14.498	13.1018	19.748	18.2584	19.1801					8.9182	18.0879	12.8773	7.3588	12.2954	8.4791	13.0406	10.09
	16.1902	12.6724	16.7896	14.4916	13.1032	19.7538	18.2638	19.178					8.9199	18.0901	12.8802	7.354	12.3037	8.4787	13.0385	10.0886
	16.1916	12.6717	16.7987	14.4883	13.1179	19.7464	18.2664	19.1773					8.919	18.0914	12.8837	7.341	12.2844	8.4818	13.0385	10.0883
	16.1908	12.6764	16.7987	14.4893	13.1373	19.7458	18.2745	19.1778					8.9143	18.0897	12.8889	7.3329	12.316	8.4802	13.0369	10.0814
	16.1892	12.6743	16.7981	14.4849	13.1383	19.7543	18.2832	19.1771					8.916	18.0866	12.8939	7.3281	12.3388	8.4833	13.0393	10.0713
	16.1893	12.6854	16.8024	14.4787	13.1332	19.7491	18.2889	19.1775					8.9198	18.086	12.8954	7.3162	12.3101	8.4842	13.0426	10.0744
	16.1958	12.6946	16.7994	14.4763	13.131	19.7699	18.3015	19.1777					8.9193	18.0875	12.8968	7.3131	12.3193	8.4785	13.044	10.0778
	16.1985	12.6988	16.8007	14.4803	13.1336	19.7891	18.3104	19.179					8.9179	18.0878	12.9062	7.3189	12.3357	8.4966	13.0535	10.0909
	16.2021	12.7038	16.7926	14.4829	13.1382	19.7587	18.3044	19.1893					8.9226	18.0904	12.9135	7.3353	12.3587	8.5179	13.071	10.1082
	16.1999	12.703	16.8007	14.4834	13.1457	19.7487	18.277	19.1942					8.9252	18.0972	12.9217	7.3573	12.3462	8.5233	13.0773	10.1152
	16.1926	12.7184	16.8068	14.4858	13.1423	19.7522	18.272	19.1904					8.9237	18.1018	12.9256	7.3695	12.3452	8.5253	13.0804	10.1148
	16.1887	12.7203	16.8081	14.491	13.1459	19.7507	18.2705	19.1958					8.9199	18.1126	12.9287	7.3838	12.3451	8.5274	13.0789	10.1136
	16.1896	12.7259	16.8061	14.4968	13.1476	19.7526	18.2716	19.2038					8.9233	18.1191	12.9264	7.3878	12.346	8.53	13.0808	10.1079
	16.1907	12.7336	16.8038	14.5058	13.14	19.7551	18.2966	19.2138					8.9329	18.1217	12.9296	7.3863	12.3448	8.5363	13.0825	10.1135
	16.1912	12.7308	16.8004	14.5101	13.1529	19.7596	18.3146	19.2176					8.9347	18.1238	12.9277	7.377	12.3345	8.5275	13.0802	10.1157
	16.1875	12.7376	16.7966	14.5124	13.1608	19.77	18.3202	19.2247					8.9431	18.1251	12.927	7.3757	12.3456	8.5241	13.0826	10.1193
	16.1911	12.7374	16.792	14.5179	13.1672	19.8055	18.3293	19.2285					8.9427	18.1341	12.9222	7.3728	12.3423	8.5235	13.084	10.1216
	16.1962	12.7416	16.7737	14.5181	13.1726	19.8263	18.3194	19.2262					8.9429	18.1395	12.9192	7.3794	12.3457	8.5216	13.0825	10.1244
	16.202	12.7464	16.7684	14.5217	13.1672	19.8219	18.3203	19.231					8.9399	18.1414	12.9096	7.3786	12.348	8.5222	13.0902	10.1287
	16.1999	12.7502	16.7705	14.5257	13.1723	19.7903	18.3185	19.2317					8.9342	18.1401	12.9009	7.3759	12.3491	8.5167	13.1011	10.1267
	16.2	12.7476	16.7714	14.5311	13.1604	19.7808	18.3129	19.2244					8.9346	18.1389	12.8985	7.3779	12.3542	8.5099	13.102	10.1278
	16.1985	12.7455	16.7767	14.536	13.1463	19.7752	18.2913	19.2246					8.9346	18.1379	12.8992	7.377	12.3596	8.5038	13.1032	10.1242
	16.198	12.748	16.7717	14.5328	13.1517	19.7666	18.2985	19.2186					8.9295	18.1387	12.8964	7.3727	12.3599	8.5037	13.1059	10.1271
	16.1913	12.7483	16.7712	14.5338	13.147	19.7803	18.2944	19.2226					8.9229	18.142	12.8968	7.3706	12.3665	8.5034	13.1132	10.1269
	16.1813	12.7488	16.7764	14.5387	13.1493	19.7931	18.3129	19.2215					8.9198	18.1425	12.8961	7.3737	12.3735	8.5033	13.121	10.1238
	16.1934	12.7502	16.7808	14.5434	13.1538	19.804	18.3319	19.2306					8.9181	18.1452	12.8956	7.376	12.3817	8.5032	13.1318	10.1231
	16.1921	12.7498	16.797	14.547	13.1582	19.8019	18.3327	19.2422					8.9127	18.1571	12.8938	7.3716	12.366	8.5033	13.1307	10.1246
	16.1916	12.746	16.8093	14.5544	13.1526	19.8079	18.3301	19.2383					8.912	18.1604	12.8912	7.3724	12.3851	8.5039	13.1438	10.1297
	16.1928	12.7471	16.8111	14.564	13.1957	19.788	18.3298	19.2356					8.9158	18.1613	12.893	7.374	12.4025	8.5038	13.1465	10.1294
	16.192	12.747	16.8102	14.5669	13.2111	19.7903	18.3332	19.2468					8.9259	18.1635	12.8976	7.3857	12.4034	8.5057	13.1492	10.1377
	16.1908	12.7491	16.8061	14.5691	13.2233	19.7841	18.353	19.2497					8.9291	18.1713	12.9041	7.386	12.4047	8.5193	13.1466	10.1453
	16.1844	12.7435	16.8019	14.5691	13.2386	19.7816	18.3614	19.2388					8.9314	18.1797	12.9121	7.3876	12.4227	8.5236	13.1428	10.1605
	16.1701	12.7477	16.808	14.575	13.2438	19.771	18.368	19.254					8.9338	18.1859	12.9173	7.3887	12.4402	8.5235	13.1422	10.1628
	16.1662	12.7457	16.8146	14.5795	13.2345	19.7819	18.3784	19.2535					8.9368	18.1938	12.9182	7.3887	12.4162	8.524	13.1368	10.1595
	16.1703	12.7406	16.8142	14.5815	13.2124	19.7675	18.3822	19.2534					8.9378	18.1933	12.9293	7.3891	12.4235	8.5247	13.1429	10.1617
	16.167	12.7399	16.8076	14.5847	13.2276	19.7652	18.3755	19.2555					8.9355	18.2008	12.9349	7.392	12.4059	8.5235	13.1554	10.1643
	16.1651	12.7347	16.8102	14.5891	13.2356	19.7622	18.3725	19.2668					8.9346	18.203	12.9383	7.3915	12.4026	8.5229	13.1505	10.1641
	16.1679	12.7403	16.8195	14.5891	13.2541	19.7835	18.374	19.2745					8.9367	18.2058	12.9464	7.3947	12.4033	8.5228	13.1536	10.1615
	16.1667	12.7343	16.8288	14.5952	13.2692	19.8001	18.3748	19.2727					8.9403	18.2137	12.9561	7.3901	12.4063	8.5218	13.1616	10.1604
	16.1643	12.7436	16.8244	14.5929	13.2795	19.8006	18.3775	19.2741					8.9426	18.2222	12.9673	7.3894	12.4195	8.5232	13.161	10.1551
	16.1651	12.7469	16.8155	14.5963	13.2695	19.7954	18.3705	19.2779					8.9435	18.2367	12.9757	7.3892	12.4402	8.5226	13.1685	10.1616
	16.1663	12.7432	16.8227	14.5954	13.2797	19.8088	18.3664	19.2751					8.948	18.2407	12.9807	7.3886	12.436	8.5188	13.1717	10.1579
	16.1665	12.7363	16.824	14.5948	13.2801	19.7901	18.3583	19.2693					8.9561	18.2408	12.9813	7.3885	12.4403	8.5219	13.1776	10.1605
	16.1662	12.7316	16.8268	14.6051	13.2819	19.7874	18.3609	19.2679					8.9511	18.24	12.9835	7.3883	12.4389	8.5236	13.1799	10.1674
	16.1717	12.7339	16.8108	14.6149	13.2996	19.7858	18.3766	19.2675					8.9434	18.2404	12.9864	7.388	12.4394	8.5321	13.1778	10.1694
	16.1815	12.7376	16.8002	14.6195	13.293	19.7809	18.373	19.281					8.942	18.242	12.9927	7.3835	12.4408	8.5481	13.1777	10.1711
	16.1867	12.735	16.8092	14.6232	13.297	19.7694	18.3788	19.2827					8.944	18.2481	12.9928	7.3752	12.4428	8.5613	13.1724	10.1773
	16.1796	12.7405	16.8106	14.6214	13.3058	19.7629	18.3769	19.2834					8.9464	18.2575	12.9933	7.3694	12.443	8.5636	13.1655	10.1772
	16.1789	12.7522	16.8152	14.6222	13.3201	19.7761	18.3735	19.2799					8.9496	18.2664	12.9951	7.3689	12.4406	8.5635	13.166	10.1888
	16.182	12.758	16.8261	14.6263	13.3199	19.7949	18.3891	19.2809					8.9525	18.2765	12.9949	7.3714	12.4466	8.5638	13.168	10.184
	16.1827	12.765	16.8234	14.6236	13.3139	19.794	18.3889	19.2748					8.9542	18.2776	12.9907	7.3739	12.4453	8.5635	13.17	10.1934
	16.1869	12.764	16.8138	14.6228	13.3147	19.7907	18.3849	19.2663					8.9563	18.2799	12.9877	7.37	12.4465	8.5637	13.1641	10.1984
	16.1883	12.7642	16.8092	14.6276	13.3108	19.8206	18.3901	19.2711					8.9531	18.2804	12.9893	7.3709	12.4618	8.5584	13.1676	10.1896
	16.1859	12.7787	16.8211	14.6332	13.3084	19.8304	18.3858	19.2858					8.9511	18.2843	12.9867	7.3755	12.4661	8.545	13.1739	10.1844
	16.1945	12.7826	16.8326	14.6377	13.3069	19.8148	18.3776	19.2823					8.9525	18.2836	12.9899	7.3861	12.4594	8.5394	13.1747	10.1853
	16.1991	12.7862	16.8383	14.6419	13.3149	19.8108	18.3848	19.2839					8.9608	18.2915	12.9966	7.3887	12.4566	8.5276	13.1801	10.1915
	16.2088	12.7966	16.8451	14.6403	13.327	19.8329	18.3974	19.2811					8.967	18.2975	13.0038	7.3905	12.4483	8.524	13.188	10.1921
	16.2218	12.7983	16.8303	14.6349	13.3388	19.816	18.4083	19.2934					8.971	18.3006	13.0196	7.3939	12.4699	8.5234	13.1875	10.189
	16.2204	12.8055	16.8398	14.632	13.3531	19.8271	18.4259	19.2966					8.9694	18.304	13.0322	7.3897	12.4729	8.5212	13.1935	10.1836
	16.2352	12.8078	16.8561	14.6268	13.3499	19.8369	18.4315	19.3127					8.9652	18.3118	13.0357	7.3938	12.4642	8.5183	13.1985	10.178
	16.2391	12.8056	16.8592	14.6204	13.3411	19.8551	18.4343	19.311					8.9688	18.317	13.0418	7.3932	12.4684	8.5164	13.2019	10.1784
	16.2372	12.8106	16.8604	14.6198	13.3397	19.8573	18.438	19.3112					8.9654	18.3187	13.0399	7.3907	12.4721	8.5109	13.2072	10.1706
	16.2401	12.8109	16.8595	14.6205	13.3344	19.8444	18.4319	19.3162					8.9596	18.3193	13.043	7.3875	12.4709	8.5118	13.2078	10.1659
	16.2394	12.8085	16.8585	14.6253	13.3349	19.8426	18.4316	19.3105					8.9588	18.3195	13.0445	7.3865	12.4683	8.5138	13.2024	10.1716
	16.2356	12.8122	16.8592	14.6281	13.3348	19.8458	18.4376	19.3112					8.9611	18.3235	13.0479	7.3862	12.473	8.5208	13.2105	10.1743
	16.2421	12.8176	16.8544	14.6287	13.3474	19.8453	18.4401	19.3083					8.9599	18.3292	13.0518	7.3874	12.474	8.5236	13.2062	10.1753
	16.2355	12.824	16.8439	14.6259	13.3494	19.8477	18.4377	19.3154					8.9616	18.3432	13.0597	7.3974	12.4733	8.5238	13.2065	10.1758
	16.2284	12.8336	16.8376	14.6203	13.3404	19.8231	18.4291	19.3273					8.9665	18.3473	13.0591	7.4104	12.4735	8.5233	13.2009	10.1725
	16.2149	12.8362	16.841	14.6268	13.3417	19.8255	18.428	19.3343					8.9638	18.3435	13.0568	7.4169	12.4751	8.5237	13.2017	10.1725
	16.2139	12.8346	16.8608	14.6331	13.3364	19.8201	18.4231	19.3372					8.9567	18.3402	13.0493	7.4152	12.4759	8.5235	13.2006	10.1663
	16.2137	12.8432	16.8596	14.6394	13.3047	19.8293	18.4132	19.3346					8.9502	18.3398	13.0438	7.4062	12.4761	8.5238	13.2056	10.1711
	16.2157	12.8424	16.8594	14.6412	13.2938	19.8421	18.4266	19.3373					8.943	18.3414	13.0322	7.3906	12.4916	8.525	13.2057	10.1696
	16.2343	12.8409	16.8717	14.6469	13.2767	19.8541	18.4145	19.3354					8.9491	18.3421	13.0241	7.3802	12.4968	8.5261	13.214	10.1753
	16.2423	12.8484	16.8732	14.646	13.2539	19.8649	18.4235	19.3357					8.9547	18.3412	13.0185	7.3688	12.5106	8.5269	13.2165	10.1825
	16.2439	12.8454	16.8665	14.6491	13.2495	19.8633	18.4426	19.3463					8.9589	18.3444	13.008	7.3621	12.5017	8.5273	13.2161	10.1802
	16.2448	12.8543	16.8775	14.6495	13.2527	19.8677	18.4502	19.3433					8.9529	18.3439	13.007	7.3625	12.5094	8.5325	13.2195	10.188
	16.2529	12.8603	16.872	14.6473	13.2533	19.8839	18.4435	19.3455					8.9508	18.3486	13.0064	7.356	12.5196	8.5294	13.2216	10.1885
	16.2559	12.8637	16.8593	14.6522	13.2609	19.8921	18.4477	19.351					8.9553	18.356	13.0119	7.3448	12.5166	8.5358	13.2208	10.184
	16.2589	12.8644	16.8736	14.6542	13.2678	19.9088	18.4587	19.3575					8.9534	18.3581	13.0209	7.334	12.5084	8.5372	13.2233	10.1808
	16.266	12.8641	16.8912	14.6562	13.2833	19.8917	18.4697	19.3652					8.9499	18.3606	13.0269	7.3327	12.51	8.5447	13.2264	10.1764
	16.2753	12.8629	16.9021	14.6517	13.3029	19.8835	18.4626	19.3622					8.9493	18.3719	13.0355	7.3304	12.5113	8.5535	13.2227	10.1697
	16.2734	12.8608	16.9025	14.6553	13.2875	19.8498	18.4624	19.357					8.9546	18.3769	13.0454	7.3304	12.5186	8.5652	13.2192	10.1785
	16.2678	12.8663	16.909	14.658	13.2615	19.7656	18.4325	19.361					8.9578	18.3801	13.049	7.3322	12.5418	8.5669	13.2191	10.181
	16.2928	12.863	16.9272	14.6436	13.2821	19.8123	18.4677	19.3865					8.9606	18.3854	13.0487	7.3407	12.5489	8.5638	13.2183	10.1869
	16.2978	12.8608	16.9678	14.6221	13.2201	19.7141	18.4736	19.4092					8.9575	18.3854	13.0485	7.3433	12.549	8.5687	13.2149	10.1923
	16.2822	12.8588	16.9771	14.6057	13.213	19.7331	18.4595	19.402					8.9541	18.3888	13.0392	7.3337	12.5681	8.5798	13.2151	10.1891
	16.297	12.9109	16.9689	14.5937	13.8648	19.9409	19.0516	20.2257					8.9633	18.3959	13.0351	7.331	12.5518	8.583	13.2167	10.1918
	16.3093	12.8789	16.9479	14.6289	15.1272	20.5594	19.9071	21.1433					8.9562	18.3972	13.0299	7.3302	12.5617	8.584	13.2185	10.1914
	16.306	12.8789	16.9321	14.6666	15.3287	20.7238	19.9862	21.2925					8.9507	18.3961	13.0292	7.3275	12.5568	8.5836	13.2156	10.1941
	16.3079	12.8762	16.9597	14.6701	15.2759	20.6838	19.8663	21.3037					8.9507	18.3984	13.0304	7.3217	12.5518	8.5706	13.2048	10.1874
	16.4278	12.7953	16.947	14.7503	14.1062	20.7012	19.9878	21.3139					8.9495	18.4014	13.0314	7.3099	12.5483	8.5444	13.1886	10.1642
	16.2956	12.8717	16.9899	14.6697	13.1881	20.7952	20.109	21.3174					8.9516	18.4097	13.0327	7.3015	12.5297	8.5326	13.1838	10.1621
	16.2985	12.8638	16.9725	14.671	13.2101	20.8349	20.1559	21.3325					8.9533	18.4227	13.0353	7.3122	12.5408	8.5255	13.1806	10.1558
	16.2981	12.8666	16.9505	14.6884	13.2378	20.3107	20.1725	21.3382					8.9557	18.4215	13.0327	7.3217	12.5443	8.5239	13.1826	10.1445
	16.3018	12.8662	16.9404	14.703	13.263	19.7174	20.1953	21.3435					8.9473	18.4161	13.0315	7.3234	12.5164	8.5239	13.1816	10.136
	16.304	12.8683	16.9521	14.701	13.3022	19.7062	20.2005	21.3438					8.9506	18.4181	13.0263	7.3243	12.5221	8.5253	13.1804	10.125
	16.2906	12.8657	16.9701	14.6994	13.3284	19.6938	19.1329	21.3456					8.9535	18.4174	13.0139	7.3259	12.5413	8.5356	13.181	10.1296
	16.2987	12.8648	16.9688	14.6931	13.3586	19.706	18.3648	21.3517					8.9624	18.4112	13.0023	7.3265	12.5318	8.5413	13.1819	10.145
	16.3015	12.8671	16.969	14.6789	13.3834	19.7091	18.3387	21.3441					8.9708	18.4087	12.9964	7.3253	12.5213	8.5579	13.1867	10.149
	16.3037	12.855	16.9648	14.6626	13.405	19.7134	18.3233	19.2163					8.9789	18.4078	12.993	7.3197	12.526	8.563	13.1931	10.1598
	16.2982	12.8494	16.9565	14.6528	13.4238	19.7367	18.3138	18.3301					8.9738	18.4108	12.9889	7.3088	12.5499	8.5742	13.1992	10.1654
	16.2995	12.8485	16.9364	14.6474	13.4328	19.7698	18.3035	18.3845					8.9703	18.4167	12.9888	7.3111	12.5423	8.5807	13.207	10.1686
	17.0104	14.1971	18.0509	15.8199	13.4521	19.7718	18.2845	18.4402					8.9714	18.4237	12.993	7.3231	12.5473	8.5899	13.2211	10.1816
	17.9834	15.3215	18.8945	16.59	13.4404	19.7262	18.2556	18.4764					8.9771	18.4352	12.9967	7.3284	12.5821	8.5999	13.236	10.2021
	18.4028	15.5096	19.1478	16.6667	13.4468	19.6964	18.2077	18.5203					8.9792	18.437	12.9907	7.3296	12.5938	8.5887	13.2373	10.2033
	18.3714	15.4875	19.006	16.6211	13.4774	19.6755	18.1264	18.5612					8.9816	18.4386	12.9905	7.3287	12.5624	8.58	13.239	10.202
	16.7523	15.4509	19.1336	16.6123	13.4736	19.6627	18.0745	18.6124					8.9794	18.4551	12.9981	7.3303	12.5515	8.5668	13.2362	10.199
	16.1377	15.4344	19.1782	16.5836	13.4518	19.6407	18.0136	18.6569					8.9818	18.4613	13.0157	7.347	12.5869	8.5707	13.2286	10.1982
	16.1294	15.4136	19.1987	16.5609	13.4404	19.65	17.9607	18.6974					8.9799	18.4773	13.037	7.355	12.5964	8.5648	13.2318	10.1961
	16.1306	13.6942	19.2131	16.5467	13.4496	19.6256	17.8892	18.7267					8.9825	18.4895	13.0505	7.3411	12.5809	8.5638	13.2299	10.1943
	16.1214	12.7233	19.2453	16.5389	13.4348	19.5613	17.7801	18.7524					8.9747	18.5018	13.0637	7.3307	12.5663	8.5638	13.2277	10.1916
	16.1212	12.6992	19.2597	16.5381	13.426	19.5037	17.6535	18.7758					8.9712	18.513	13.0769	7.3313	12.5502	8.5629	13.226	10.1823
	16.1125	12.6838	17.6687	16.5282	13.4236	19.4695	17.5141	18.7953					8.9832	18.518	13.081	7.3382	12.5504	8.5665	13.2279	10.1901
	16.0969	12.6722	16.8415	16.5239	13.4031	19.4413	17.3499	18.8059					8.9785	18.525	13.0863	7.3535	12.5402	8.5635	13.2351	10.2005
	16.0834	12.6631	16.813	16.5188	13.3874	19.4032	17.1817	18.8092					8.9764	18.5317	13.0935	7.3616	12.5439	8.567	13.2291	10.1981
	16.0752	12.6547	16.8104	15.446	13.3806	19.3198	17.0035	18.807					8.9829	18.5356	13.0951	7.3591	12.5506	8.5716	13.2223	10.202
	16.081	12.6202	16.8057	14.462	13.3682	19.2552	16.8212	18.8026					8.9819	18.5357	13.0963	7.3542	12.5326	8.5686	13.221	10.2034
	16.0519	12.5847	16.8608	14.4507	13.3506	19.158	16.6365	18.8033					8.9832	18.5308	13.0966	7.3526	12.5459	8.5674	13.2197	10.2032
	16.0531	12.5182	16.8874	14.4305	13.332	19.1124	16.4876	18.7974					8.9817	18.5348	13.0991	7.3571	12.5485	8.5682	13.2187	10.2073
	16.0625	12.4385	16.8582	14.4245	14.3133	19.4349	17.145	19.8907					8.9791	18.5367	13.0994	7.3644	12.571	8.5652	13.2196	10.2091
	16.055	12.3134	16.9223	14.4116	15.2521	19.7525	17.5888	20.5692					8.9775	18.537	13.094	7.3634	12.585	8.5637	13.2158	10.2142
	16.0297	12.1748	16.9352	14.4017	15.2434	19.6597	17.4228	20.6449					8.9772	18.5378	13.0864	7.3563	12.5924	8.5635	13.2138	10.2219
	16.0188	12.0463	16.8996	14.4358	15.1028	19.4875	17.1933	20.6314					8.9731	18.5393	13.0792	7.3517	12.6162	8.5636	13.2129	10.2265
	15.9648	11.8359	16.9321	14.3487	15.1054	19.4591	17.1998	20.5817					8.9695	18.5426	13.0737	7.3616	12.6162	8.5702	13.2128	10.2324
	15.943	11.6605	16.913	14.3097	15.1366	19.4625	17.2022	20.5877					8.9778	18.5417	13.0749	7.3641	12.6112	8.5665	13.2173	10.2356
	15.9056	11.4617	16.915	14.266	15.0879	19.4047	17.1207	20.587					8.9785	18.5508	13.0717	7.3556	12.621	8.564	13.2213	10.2337
	15.8706	11.2891	16.9053	14.216	14.8964	19.2829	17.0045	20.5714					8.9853	18.5567	13.0857	7.3653	12.6208	8.5636	13.2253	10.2373
	15.8262	11.1261	16.9011	14.1571	12.8272	19.1552	16.8908	20.5394					8.9899	18.5575	13.0918	7.3681	12.6143	8.5631	13.2249	10.2333
	15.7745	10.9827	16.8787	14.0824	12.7208	19.0222	16.7668	20.4867					8.9892	18.5567	13.0965	7.3692	12.593	8.5631	13.2281	10.235
	15.7161	10.8505	16.8355	13.9998	12.6359	18.4345	16.6467	20.423					8.9833	18.5578	13.1015	7.3682	12.5955	8.5597	13.2269	10.2265
	15.6384	10.7297	16.8018	13.9064	12.5347	17.5616	16.5459	20.3584					8.9776	18.5613	13.1024	7.356	12.587	8.5459	13.2317	10.2291
	15.5631	10.6207	16.7586	13.7918	12.4562	17.4132	16.445	20.29					8.9823	18.5652	13.0974	7.3462	12.5932	8.5446	13.2399	10.2272
	15.4749	10.526	16.7138	13.6532	12.3715	17.2375	14.8144	20.2184					8.9693	18.5633	13.0965	7.3377	12.6076	8.5483	13.2391	10.2168
	15.3785	10.4381	16.6531	13.5069	12.2677	17.1048	14.3289	20.1595					8.9661	18.5685	13.093	7.3387	12.6076	8.5427	13.2441	10.221
	15.2752	10.3511	16.5895	13.3608	12.1698	16.9655	14.2197	20.0944					8.978	18.5736	13.0907	7.3405	12.6093	8.5451	13.241	10.2198
	15.1516	10.2771	16.5023	13.2246	12.0494	16.8719	14.1338	18.5268					8.9802	18.5763	13.0933	7.3367	12.6063	8.5556	13.2329	10.2207
	15.0949	10.4598	16.7398	13.308	11.9296	16.7632	14.0369	18.013					8.9751	18.5796	13.0947	7.3363	12.5934	8.5501	13.232	10.2155
	16.1384	12.2604	18.0685	14.7427	11.8372	16.6656	13.9508	17.8987					8.9731	18.589	13.088	7.334	12.5653	8.5713	13.2372	10.2175
	16.653	12.6291	18.4932	14.8953	11.7567	16.5697	13.8655	17.7522					8.9822	18.5962	13.0818	7.3298	12.5635	8.5963	13.2368	10.2243
	16.725	12.6244	18.4307	14.7643	11.6667	16.452	13.7878	17.6118					8.9851	18.5969	13.0852	7.33	12.5543	8.5837	13.2449	10.2361
	16.5348	12.5555	18.3012	14.6403	11.571	16.3537	13.7222	17.4444					8.9908	18.5981	13.0891	7.3306	12.5839	8.5848	13.2491	10.2385
	14.6062	12.5036	18.2616	14.5039	11.4695	16.2632	13.6479	17.2886					8.9949	18.5977	13.0862	7.33	12.5965	8.5836	13.2545	10.2399
	14.0754	12.461	18.1743	14.3884	11.3865	16.193	13.5864	17.1416					8.9932	18.597	13.0831	7.3303	12.6038	8.5835	13.2578	10.2388
	13.9445	12.3567	18.0546	14.2884	11.2997	16.1257	13.5274	17.0162					8.9991	18.6009	13.0811	7.3265	12.6111	8.5817	13.2573	10.2359
	13.808	9.9064	17.934	14.1961	11.1929	16.0392	13.476	16.8888					8.9859	18.6034	13.0792	7.3306	12.6257	8.5832	13.2616	10.234
	13.6721	9.7528	17.8006	14.1046	11.0938	15.9665	13.4171	16.7645					8.9925	18.6129	13.0878	7.3275	12.6449	8.5799	13.2596	10.2278
	13.5296	9.7525	16.8111	14.0129	10.994	15.9422	13.3737	16.6478					8.9984	18.6164	13.0935	7.3325	12.6392	8.5745	13.26	10.2305
	13.4048	9.7087	15.0147	13.9415	11.1326	15.9338	13.5935	16.97					8.9998	18.6167	13.1016	7.3494	12.6217	8.5675	13.2596	10.2264
	13.2642	9.7254	14.9259	13.8491	12.6042	16.4988	14.5356	18.0673					9.0001	18.616	13.1086	7.3643	12.6101	8.5742	13.2572	10.2219
	13.1491	9.6991	14.7713	13.4565	12.7205	16.5517	14.5924	18.1519					9.0009	18.6213	13.1101	7.364	12.6257	8.5796	13.2543	10.2246
	13.0354	9.6855	14.5921	11.8818	12.5425	16.4403	14.4596	18.0269					9.0045	18.6286	13.1109	7.3636	12.6293	8.579	13.2463	10.2177
	12.8811	9.6646	14.3867	11.7513	12.4181	16.35	14.4743	17.9083					8.9992	18.6315	13.1086	7.369	12.617	8.5679	13.2466	10.2162
	12.8087	9.6466	14.2901	11.6048	12.3327	16.4247	14.6038	17.8367					8.9977	18.6351	13.108	7.3697	12.613	8.5656	13.2466	10.225
	12.732	9.6272	14.151	11.538	10.3443	16.456	14.643	17.7453					8.9952	18.6351	13.1077	7.3699	12.6106	8.5644	13.2403	10.2185
	12.6382	9.6074	14.0329	11.4803	10.2511	16.448	14.6378	17.6579					8.994	18.6354	13.1051	7.368	12.609	8.5621	13.2378	10.2066
	12.56	9.5901	13.939	11.4277	10.2306	16.284	14.6357	17.5752					8.9944	18.6413	13.1125	7.3681	12.6042	8.5604	13.242	10.2093
	12.4818	9.5644	13.8503	11.3786	10.189	15.2647	14.6127	17.4832					8.9996	18.6459	13.1162	7.3689	12.603	8.5586	13.2477	10.2103
	12.4064	9.5481	13.7596	11.3421	10.1289	15.2359	14.5949	17.3816					9.0005	18.6434	13.1276	7.365	12.6009	8.5636	13.2548	10.2204
	12.3363	9.5367	13.7059	11.3006	10.0726	15.1713	14.1501	17.2777					9.0047	18.6566	13.1239	7.3529	12.6046	8.5662	13.2578	10.2164
	12.2645	9.5172	13.6602	11.2772	10.0044	15.11	12.7703	17.1726					9.0132	18.6578	13.1191	7.352	12.6172	8.5832	13.2571	10.2186
	12.2046	9.5046	13.6007	11.2519	9.9398	15.1019	12.7533	17.0676					9.006	18.6632	13.1151	7.3598	12.6089	8.5844	13.2568	10.2191
	12.1491	9.4893	13.5439	11.2265	9.9018	15.0607	12.697	16.4682					9.0029	18.6647	13.1076	7.3686	12.6167	8.5844	13.2592	10.2284
	12.0914	9.4778	13.4839	11.2014	9.8432	15.0009	12.6576	14.9285					9.004	18.6678	13.1054	7.3766	12.6211	8.5861	13.2622	10.2368
	12.8205	10.8821	14.6524	12.2297	9.7703	14.9721	12.6216	14.8734					8.9992	18.6696	13.107	7.3811	12.6167	8.5947	13.2657	10.2396
	13.6455	11.8548	15.3495	13.1531	9.7302	14.9115	12.592	14.7848					8.9953	18.6744	13.112	7.3851	12.6241	8.605	13.2716	10.2419
	14.0285	12.0351	15.4961	13.1922	9.6709	14.9099	12.5691	14.6995					8.994	18.6751	13.1128	7.3868	12.6481	8.6054	13.2748	10.2415
	14.0866	11.9468	15.3744	13.1078	9.6418	14.9012	12.5324	14.61					8.9945	18.6756	13.1135	7.3881	12.651	8.6107	13.2768	10.2454
	12.5453	11.9825	15.401	13.1073	9.575	14.8687	12.5205	14.5028					8.991	18.6746	13.1138	7.3879	12.6548	8.621	13.275	10.2437
	11.7358	11.9707	15.4086	13.0579	9.5273	14.787	12.482	14.4233					8.9936	18.6733	13.1128	7.3856	12.6489	8.6211	13.2777	10.2408
	11.7132	11.9558	15.4078	13.0126	9.4766	14.7479	12.433	14.3538					8.9901	18.673	13.1152	7.3858	12.6473	8.6213	13.2795	10.2394
	11.6876	10.144	15.3813	12.973	9.4448	14.7267	12.4128	14.2876					8.9915	18.6741	13.1142	7.387	12.649	8.6223	13.2772	10.2389
	11.6556	9.3343	15.3572	12.9361	9.3858	14.6889	12.3784	14.2341					8.995	18.6764	13.1145	7.3887	12.6475	8.6083	13.2812	10.232
	11.6329	9.3183	15.3175	12.9057	9.3432	14.6645	12.3625	14.1887					8.9959	18.6846	13.1171	7.3891	12.6349	8.6097	13.2856	10.2352
	11.6092	9.3005	13.8282	12.8791	9.3071	14.6497	12.3508	14.1459					8.9984	18.6926	13.1191	7.3881	12.6184	8.6144	13.2842	10.231
	11.568	9.2778	12.8918	12.8484	9.2758	14.6402	12.3354	14.0874					9.0024	18.6934	13.1261	7.3881	12.6404	8.6238	13.284	10.2345
	11.5488	9.279	12.8545	12.8272	9.2425	14.6376	12.3215	14.0421					9.012	18.694	13.1258	7.3888	12.6394	8.6305	13.2839	10.2374
	11.5227	9.2769	12.8172	11.7871	9.2108	14.6086	12.3069	14.0006					9.012	18.6944	13.1235	7.3864	12.616	8.6358	13.2893	10.2413
	11.4535	9.2966	12.7673	10.7657	9.1665	14.5462	12.2995	14.0155					9.0139	18.6948	13.1233	7.3737	12.6685	8.6269	13.2896	10.2429
	11.4599	9.2773	12.7318	10.7277	10.4303	15.0698	13.3206	15.3693					9.0234	18.6968	13.1267	7.3643	12.6913	8.6399	13.2928	10.2422
	11.4469	9.2663	12.7214	10.7052	11.1427	15.3333	13.6061	15.7294					9.0197	18.6991	13.1263	7.3558	12.6855	8.638	13.2948	10.2416
	11.4231	9.2561	12.6994	10.682	11.0408	15.283	13.4867	15.7259					9.0183	18.7012	13.1235	7.363	12.6859	8.6436	13.294	10.2419
	11.422	9.2717	12.6302	10.6138	10.8779	15.2192	13.4038	15.6688					9.0187	18.7032	13.1239	7.3645	12.6535	8.6439	13.2938	10.2516
	11.3788	9.246	12.6349	10.6368	10.7859	15.323	13.5915	15.6693					9.0125	18.705	13.1163	7.3679	12.6486	8.644	13.2898	10.264
	11.3557	9.2465	12.6067	10.6189	8.9652	15.388	13.6484	15.6441					9.0143	18.7062	13.1119	7.3675	12.6531	8.6437	13.2846	10.2688
	11.3311	9.2408	12.5777	10.6098	8.8431	15.4327	13.6849	15.6295					9.0164	18.7074	13.1039	7.3664	12.6478	8.6441	13.2883	10.266
	11.3095	9.2357	12.562	10.5989	8.8531	14.8549	13.7037	15.609					9.0223	18.7067	13.0942	7.365	12.6494	8.6438	13.2899	10.2628
	11.2818	9.2324	12.5538	10.5911	8.8541	14.2713	13.7137	15.5754					9.0185	18.7078	13.0848	7.3676	12.6479	8.644	13.2918	10.2601
	11.2615	9.2266	12.5456	10.5771	8.8431	14.2795	13.7152	15.5346					9.0218	18.7078	13.078	7.3624	12.6475	8.6441	13.2929	10.2593
	11.2398	9.2199	12.5175	10.5756	8.8291	14.2673	12.4055	15.5078					9.0163	18.7086	13.0745	7.3637	12.6565	8.6435	13.2937	10.257
	11.2212	9.2183	12.4995	10.5665	8.8229	14.2569	12.0195	15.4651					9.0153	18.7097	13.071	7.3654	12.6722	8.6432	13.2949	10.259
	11.1952	9.2113	12.5036	10.559	8.8191	14.2275	12.005	14.9937					9.0153	18.7136	13.0713	7.3621	12.6896	8.644	13.2985	10.2618
	11.1768	9.2075	12.4982	10.5531	8.7931	14.2381	11.9847	13.4223					9.0086	18.7129	13.0733	7.3611	12.6694	8.6529	13.3029	10.2601
	11.1549	9.2037	12.4915	10.5509	8.79	14.2239	11.9743	13.425					9.0018	18.7103	13.0666	7.3619	12.6815	8.6497	13.3092	10.2474
	11.2322	9.7028	12.8288	10.9393	8.7834	14.1902	11.9709	13.391					9.0037	18.7208	13.0689	7.3541	12.6735	8.6603	13.3151	10.2443
	12.4856	11.3674	14.2026	12.3911	8.7587	14.1905	11.959	13.3449					8.9998	18.7287	13.0771	7.3499	12.6491	8.645	13.3076	10.2426
	13.0605	11.7702	14.5931	12.5945	8.7549	14.1767	11.9376	13.3091					9.0049	18.7417	13.0916	7.354	12.6633	8.6456	13.3173	10.2416
	13.226	11.7896	14.5618	12.5925	8.7354	14.1612	11.9264	13.2791					9.0123	18.7467	13.0953	7.3548	12.6819	8.6429	13.3276	10.243
	12.8172	11.7761	14.4324	12.5132	8.7161	14.1637	11.9245	13.2624					9.0155	18.7477	13.0926	7.3479	12.6606	8.6439	13.3276	10.2417
	10.9351	11.7598	14.6156	12.5189	8.6978	14.1799	11.9225	13.2416					9.014	18.7479	13.0874	7.3353	12.6489	8.6581	13.3431	10.2396
	10.9808	11.7522	14.6359	12.4925	8.6827	14.1632	11.91	13.2205					9.0175	18.75	13.0762	7.3313	12.6585	8.6564	13.3492	10.2322
	10.9807	11.7434	14.6461	12.4824	8.6421	14.1701	11.9017	13.201					9.0157	18.7566	13.0652	7.3247	12.6753	8.6466	13.3524	10.2389
	10.9754	10.4287	14.6515	12.4687	8.6332	14.1653	11.8994	13.1798					9.0196	18.7598	13.0593	7.3176	12.6781	8.6498	13.3593	10.2409
	10.9644	9.112	14.6502	12.4576	8.61	14.1588	11.8862	13.1528					9.0254	18.7658	13.0599	7.3109	12.6791	8.6487	13.3694	10.2416
	10.9634	9.1034	14.6429	12.4298	8.5854	14.1609	11.8737	13.1269					9.0242	18.7659	13.0603	7.3155	12.6864	8.6604	13.3745	10.2435
	10.9556	9.0906	14.4701	12.411	8.5669	14.1333	11.8606	13.106					9.0212	18.7661	13.071	7.3258	12.7026	8.6608	13.3722	10.2433
	10.9359	9.0867	12.3745	12.3839	8.5488	14.1174	11.8693	13.0873					9.0123	18.7752	13.09	7.3302	12.7075	8.6635	13.3728	10.2465
	10.9291	9.087	12.2727	12.3647	8.5283	14.1039	11.8501	13.0696					9.0107	18.7827	13.1016	7.3366	12.7189	8.6614	13.3748	10.2467
	10.9242	9.0947	12.2544	12.3462	8.4861	14.095	11.8371	13.067					9.0196	18.7855	13.1136	7.3548	12.7115	8.6605	13.377	10.2456
	10.9252	9.0905	12.2334	11.3349	8.4655	14.0714	11.833	13.0614					9.0218	18.7864	13.1248	7.3683	12.7198	8.6625	13.3726	10.2432
	10.8966	9.0991	12.215	10.3121	8.4386	14.0735	11.8209	13.0346					9.0256	18.7867	13.127	7.3685	12.7046	8.6613	13.3703	10.2426
	10.9073	9.0908	12.2218	10.3118	8.4303	14.0752	11.8232	13.0221					9.0232	18.7898	13.1256	7.3621	12.6899	8.6554	13.3721	10.2409
	10.8628	9.1461	12.2207	10.2817	8.4194	14.0589	11.8347	13.0142					9.0219	18.7908	13.123	7.3479	12.7108	8.6438	13.3737	10.2378
	10.8915	9.1082	12.2307	10.279	8.4014	14.0301	11.8125	12.9796					9.0154	18.7952	13.1181	7.3408	12.715	8.6455	13.3733	10.2356
	10.8987	9.1189	12.2264	10.2763	8.3739	14.0478	11.8225	12.9849					9.0233	18.802	13.1152	7.3442	12.7278	8.6476	13.3695	10.2331
	10.8919	9.1189	12.2064	10.2767	8.3757	14.0261	11.8161	12.9852					9.0269	18.7967	13.1168	7.3428	12.7258	8.6451	13.3735	10.2312
	10.8874	9.1143	12.2033	10.2727	8.3596	14.0289	11.8103	12.9701					9.0251	18.7955	13.1171	7.3471	12.7299	8.6433	13.3803	10.2287
	10.8822	9.1155	12.2041	10.2688	8.356	14.0302	11.7972	12.9613					9.0252	18.7976	13.1178	7.3477	12.7283	8.6425	13.3816	10.2277
	10.8736	9.1103	12.2102	10.2728	8.3438	14.0581	11.7867	12.951					9.0296	18.8066	13.1299	7.3405	12.741	8.6401	13.388	10.231
	10.8698	9.1057	12.2052	10.2741	8.3353	14.0241	11.7907	12.9499					9.0317	18.8117	13.1314	7.3342	12.7648	8.6415	13.3951	10.2312
	10.8635	9.1038	12.2132	10.2739	8.3123	14.0343	11.7931	12.942					9.0296	18.8185	13.1295	7.3319	12.7596	8.643	13.4028	10.2264
	10.8443	9.1115	12.197	10.284	8.2994	14.0305	11.7905	12.9304					9.0304	18.815	13.1264	7.3298	12.7359	8.6247	13.3962	10.2016
	10.826	9.1078	12.188	10.2986	8.2709	14.0033	11.7857	12.9122					9.0289	18.8149	13.1268	7.3247	12.7257	8.6224	13.399	10.2009
	10.8111	9.1077	12.1926	10.3089	8.2655	13.963	11.77	12.9105					9.0243	18.813	13.1351	7.3316	12.7438	8.6337	13.4086	10.2095
	10.8086	9.1117	12.2047	10.3164	8.231	13.972	11.7546	12.9072					9.0188	18.8122	13.1422	7.3315	12.7574	8.6422	13.4191	10.2189
	10.7987	9.1085	12.192	10.3218	8.2061	13.9845	11.7506	12.9049					9.0126	18.8083	13.1431	7.3309	12.7213	8.6351	13.4178	10.2191
	10.7819	9.1053	12.2062	10.3273	8.1783	13.9057	11.7509	12.9081					9.0162	18.8148	13.1446	7.3306	12.7092	8.6345	13.4171	10.2078
	10.776	9.1064	12.1915	10.3296	8.1734	13.8768	11.7381	12.9051					9.0167	18.8176	13.1465	7.3299	12.7381	8.6257	13.4154	10.2068
	10.7784	9.1051	12.1628	10.3283	8.1626	13.8754	11.7413	12.881					9.0221	18.8246	13.1513	7.331	12.7635	8.6328	13.4155	10.2043
	10.7951	9.1014	12.1456	10.328	8.1435	13.8795	11.7247	12.8537					9.0298	18.8287	13.1503	7.3332	12.7455	8.6417	13.4159	10.2031
	10.788	9.0956	12.1307	10.3351	8.115	13.892	11.6999	12.8322					9.0284	18.8385	13.1553	7.3421	12.7412	8.6392	13.4187	10.2021
	10.7855	9.0901	12.1197	10.3277	8.1059	13.9173	11.7124	12.8242					9.0305	18.8446	13.1615	7.3494	12.7571	8.633	13.4205	10.2036
	10.7864	9.0899	12.1044	10.3287	8.1206	13.9316	11.7158	12.8329					9.0271	18.8465	13.1691	7.3657	12.7457	8.6404	13.4259	10.2121
	10.7783	9.0873	12.0697	10.3345	8.103	13.9316	11.7108	12.8341					9.0265	18.8471	13.1714	7.3675	12.7597	8.6389	13.4255	10.2207
	10.7881	9.0822	12.076	10.3386	8.1123	13.9701	11.706	12.8364					9.0283	18.8478	13.175	7.3683	12.7229	8.6423	13.4295	10.2252
	10.7831	9.0805	12.0873	10.3333	8.1017	13.9605	11.7011	12.8336					9.0302	18.8536	13.1802	7.3691	12.7142	8.6591	13.4327	10.237
	10.7833	9.0821	12.0956	10.3382	8.0954	13.9765	11.6961	12.8302					9.0324	18.8572	13.1825	7.3683	12.7454	8.6729	13.439	10.2414
	10.7777	9.0825	12.0892	10.343	8.0887	14.0088	11.6892	12.8241					9.0298	18.8521	13.1841	7.3657	12.7515	8.6828	13.4376	10.2423
	10.7671	9.0838	12.0686	10.3451	8.0855	13.9758	11.6865	12.8145					9.0291	18.854	13.1856	7.3661	12.7612	8.6828	13.4387	10.2411
	10.7639	9.082	12.0841	10.3389	8.0771	13.9706	11.6832	12.801					9.0267	18.8521	13.1867	7.3598	12.7631	8.6827	13.4456	10.2425
	10.7635	9.0749	12.0854	10.3305	8.0607	13.9816	11.6774	12.7784					9.025	18.8571	13.1851	7.3493	12.7589	8.6826	13.4399	10.2426
	10.7523	9.0803	12.0769	10.3213	8.0499	13.9859	11.682	12.7744					9.0253	18.8646	13.1848	7.3499	12.7686	8.6825	13.4435	10.2436
	10.7426	9.0732	12.076	10.31	8.0481	13.991	11.6822	12.7608					9.03	18.8649	13.1815	7.3588	12.7713	8.6956	13.4496	10.2453
	10.7381	9.0718	12.0779	10.3053	8.0363	13.9856	11.6826	12.766					9.035	18.8711	13.18	7.3679	12.7639	8.7023	13.45	10.2452
	10.7242	9.0636	12.0888	10.3101	8.0255	13.9829	11.6724	12.758					9.037	18.8795	13.1801	7.3692	12.7681	8.6996	13.4497	10.2412
	10.7114	9.0615	12.0997	10.3176	7.9983	13.9685	11.6474	12.7486					9.0373	18.8755	13.1757	7.3686	12.7957	8.6995	13.4487	10.2414
	10.6989	9.063	12.0887	10.3152	7.983	13.9704	11.6469	12.7366					9.034	18.8729	13.1742	7.3688	12.7712	8.6738	13.4335	10.2139
	10.6956	9.0605	12.0823	10.3061	7.9624	13.9762	11.6485	12.7247					9.0327	18.8733	13.1716	7.3687	12.7581	8.6639	13.4341	10.2047
	10.6877	9.0556	12.0867	10.3021	7.9476	13.9713	11.6443	12.7173					9.0301	18.8826	13.1681	7.3689	12.7658	8.6637	13.4344	10.2018
	10.6752	9.0442	12.086	10.3074	7.9337	13.987	11.6393	12.7034					9.0273	18.8939	13.1677	7.3684	12.7901	8.658	13.4327	10.201
	10.6705	9.0408	12.0796	10.3143	7.9345	13.989	11.6461	12.698					9.0258	18.9015	13.1694	7.3668	12.7909	8.673	13.4323	10.1971
	10.6582	9.0385	12.0773	10.311	7.9276	13.9574	11.6514	12.696					9.0321	18.9034	13.1708	7.3535	12.7722	8.6811	13.4338	10.1909
	10.6452	9.033	12.0696	10.3105	7.9133	13.935	11.6455	12.6815					9.0297	18.9041	13.1685	7.3478	12.7642	8.6699	13.43	10.1818
	10.6319	9.0201	12.0777	10.3116	7.8885	13.9034	11.633	12.6625					9.0278	18.904	13.1679	7.3326	12.7461	8.6712	13.4326	10.1782
	10.6293	9.0207	12.0817	10.3185	7.8529	13.9004	11.6395	12.6472					9.0283	18.9043	13.1674	7.3303	12.7274	8.6772	13.4332	10.1881
	10.6244	9.0168	12.0745	10.322	7.8309	13.8889	11.6367	12.6169					9.0315	18.9045	13.1644	7.3295	12.7379	8.6716	13.434	10.1897
	10.6219	9.0172	12.0732	10.3206	7.817	13.908	11.6296	12.6081					9.0306	18.9065	13.1653	7.3317	12.7391	8.6693	13.4339	10.1843
	10.6212	9.0125	12.0643	10.3241	7.7971	13.9017	11.608	12.5975					9.0334	18.9161	13.1708	7.3325	12.7648	8.6638	13.4336	10.1857
	10.6188	9.0127	12.0585	10.3333	7.7922	13.8994	11.5981	12.5889					9.032	18.9221	13.177	7.3379	12.7777	8.6753	13.4483	10.1888
	10.6212	9.0139	12.0634	10.3413	7.7967	13.8809	11.6055	12.5813					9.0381	18.9241	13.1796	7.3421	12.7835	8.7026	13.4781	10.2154
	10.6183	9.0198	12.0566	10.351	7.7919	13.8641	11.6039	12.579					9.0389	18.9284	13.1839	7.3335	12.7842	8.701	13.4816	10.2248
	10.6205	9.0176	12.0445	10.3531	7.7757	13.8626	11.6059	12.56					9.0406	18.9395	13.1936	7.3327	12.7922	8.7001	13.4806	10.2283
	10.6325	9.0157	12.0281	10.3456	7.777	13.85	11.607	12.5415					9.0428	18.9533	13.2038	7.3355	12.8149	8.703	13.4891	10.2275
	10.6352	9.0137	12.0299	10.338	7.8048	13.8583	11.5979	12.5406					9.0436	18.9594	13.2094	7.3313	12.8254	8.7033	13.4899	10.2216
	10.6304	9.0164	12.0404	10.3316	7.834	13.877	11.5989	12.5393					9.0493	18.9599	13.2126	7.3315	12.8247	8.7029	13.4931	10.2173
	10.6203	9.0157	12.0315	10.3264	7.8221	13.8764	11.5882	12.5341					9.045	18.9618	13.2113	7.3329	12.7981	8.7031	13.4939	10.2232
	10.6057	9.0057	12.0288	10.3223	7.7561	13.8367	11.5416	12.5117					9.046	18.9638	13.214	7.3461	12.792	8.7029	13.4986	10.2253
	10.5886	9.0036	12.0346	10.3221	7.7201	13.8152	11.5179	12.4941					9.0478	18.9661	13.2122	7.3547	12.7872	8.7028	13.5038	10.236
	10.5976	8.9989	12.0335	10.3168	7.6831	13.7884	11.5487	12.4633					9.0484	18.9736	13.2169	7.3617	12.7944	8.7008	13.5073	10.2409
	10.6021	8.9932	12.031	10.2973	7.6947	13.8295	11.5794	12.4665					9.0448	18.973	13.2166	7.3672	12.7937	8.702	13.5108	10.2414
	10.6145	8.9872	12.0142	10.2792	7.7302	13.8623	11.5899	12.4778					9.048	18.9732	13.2144	7.3688	12.7724	8.7019	13.5114	10.2411
	10.6083	8.9757	12.0005	10.2598	7.7359	13.852	11.5899	12.4665					9.0463	18.974	13.2105	7.369	12.7927	8.7025	13.5116	10.2384
	10.5949	8.9771	11.9798	10.2515	7.744	13.8264	11.5893	12.4632					9.0472	18.9729	13.2052	7.3717	12.813	8.7034	13.5104	10.2388
	10.5802	8.9699	11.9725	10.2475	7.7523	13.8281	11.5772	12.4461					9.0448	18.9659	13.1967	7.3714	12.8219	8.7079	13.5102	10.2315
	10.5803	8.9722	11.9823	10.2507	7.7551	13.8361	11.5809	12.4435					9.0439	18.9627	13.1867	7.3687	12.8194	8.7035	13.5109	10.219
	10.5802	8.9706	11.9867	10.2577	7.7623	13.8594	11.5877	12.441					9.0375	18.9638	13.1806	7.3659	12.8562	8.703	13.5112	10.2195
	10.5829	8.9692	11.9968	10.2666	7.762	13.8508	11.5796	12.4263					9.037	18.9633	13.1815	7.3602	12.8592	8.7027	13.5166	10.2163
	10.579	8.9674	11.9925	10.2666	7.7475	13.8405	11.5734	12.4125					9.0375	18.9783	13.1839	7.3624	12.8378	8.7135	13.5178	10.2156
	10.5802	8.9683	11.9811	10.2644	7.7252	13.8683	11.5704	12.4047					9.0419	18.9826	13.183	7.3637	12.8268	8.7238	13.5219	10.2133
	10.5778	8.9699	11.9683	10.2562	7.7134	13.8771	11.5668	12.3961					9.0365	18.9873	13.1848	7.3666	12.8229	8.7415	13.5255	10.2194
	10.5729	8.9675	11.982	10.2558	7.702	13.8666	11.5661	12.3856					9.0355	18.9983	13.1834	7.3607	12.8237	8.7395	13.5286	10.2231
	10.5668	8.9556	12.0006	10.2493	7.6754	13.8556	11.545	12.3778					9.0392	19.002	13.1787	7.3555	12.8392	8.7426	13.5323	10.2226
	10.5681	8.9545	12.0085	10.248	7.6634	13.8177	11.5317	12.3693					9.0423	19.0025	13.1852	7.3464	12.8575	8.7431	13.5342	10.2201
	10.5664	8.9456	12.0111	10.2517	7.6446	13.8179	11.5314	12.3574					9.0478	19.0064	13.2067	7.3394	12.8615	8.7434	13.5427	10.2288
	10.5659	8.9429	11.9878	10.2528	7.6348	13.835	11.528	12.3435					9.0431	19.0111	13.2093	7.3369	12.8616	8.7434	13.5504	10.2377
	10.5667	8.9358	11.9882	10.2551	7.6364	13.8569	11.5269	12.3368					9.0457	19.01	13.2151	7.3329	12.8748	8.7429	13.5577	10.2375
	10.5561	8.935	12	10.2616	7.6155	13.8632	11.5249	12.338					9.0402	19.015	13.222	7.3318	12.876	8.7412	13.5656	10.237
	10.5587	8.9347	11.9991	10.2721	7.6053	13.8673	11.5286	12.3351					9.0396	19.0247	13.2271	7.3313	12.8707	8.743	13.5703	10.2391
	10.5611	8.9239	11.9958	10.281	7.5856	13.8546	11.524	12.3336					9.0401	19.0358	13.2369	7.3314	12.8895	8.743	13.5699	10.24
	10.5649	8.9241	12.0023	10.2936	7.5925	13.8463	11.5163	12.3218					9.0406	19.0347	13.2398	7.3325	12.8959	8.7433	13.5652	10.2412
	10.567	8.9157	12.0191	10.3052	7.5731	13.8381	11.5208	12.2985					9.0384	19.0366	13.2403	7.3315	12.8979	8.7436	13.5623	10.2399
	10.5594	8.9264	12.0242	10.3068	7.572	13.8311	11.5254	12.2935					9.0387	19.0311	13.2368	7.3309	12.8908	8.7434	13.5656	10.2416
	10.5584	8.9164	12.0276	10.2962	7.5737	13.8455	11.5263	12.293					9.0353	19.0276	13.2338	7.33	12.9001	8.7431	13.555	10.239
	10.5593	8.9088	12.0082	10.2931	7.5764	13.8358	11.5136	12.2891					9.031	19.0364	13.2275	7.3281	12.874	8.7433	13.5543	10.2343
	10.5566	8.8996	11.9838	10.2904	7.5627	13.8424	11.5117	12.2775					9.0333	19.0376	13.228	7.3284	12.8638	8.7436	13.5547	10.2307
	10.553	8.9087	11.9763	10.2854	7.5585	13.8241	11.5083	12.2652					9.0312	19.0406	13.2294	7.3283	12.8914	8.7399	13.5568	10.2305
	10.5423	8.9057	11.9707	10.2844	7.5628	13.8225	11.5007	12.2548					9.0281	19.0419	13.2284	7.3261	12.8561	8.709	13.5304	10.2021
	10.5405	8.9075	11.9708	10.287	7.5598	13.8144	11.5009	12.2525					9.0312	19.0414	13.2269	7.3307	12.8305	8.7295	13.5292	10.2035
	10.5397	8.9034	11.9637	10.2883	7.5598	13.8156	11.4889	12.2457					9.0328	19.0414	13.2295	7.3296	12.8335	8.728	13.5232	10.2034
	10.5494	8.8946	11.9511	10.2808	7.5687	13.824	11.4838	12.2338					9.0358	19.0416	13.2339	7.3304	12.8278	8.712	13.5186	10.2024
	10.5403	8.8946	11.9438	10.2755	7.57	13.8103	11.4841	12.2237					9.0385	19.042	13.2343	7.3313	12.8504	8.7219	13.5257	10.2078
	10.5385	8.8924	11.949	10.2756	7.5698	13.8174	11.4918	12.2188					9.0354	19.0375	13.2188	7.3305	12.8535	8.7344	13.5267	10.206
	10.5273	8.8949	11.9493	10.2743	7.5622	13.7947	11.4899	12.2141					9.0325	19.0259	13.1962	7.3292	12.8516	8.7426	13.531	10.2027
	10.5197	8.8814	11.949	10.2806	7.5631	13.7851	11.4783	12.2058					9.0232	19.0185	13.1743	7.3281	12.8891	8.7428	13.5297	10.1886
	10.5207	8.8832	11.9462	10.2829	7.5461	13.7821	11.474	12.1849					9.0172	19.0235	13.161	7.3214	12.8984	8.7456	13.5305	10.1762
	10.5231	8.8828	11.9442	10.2838	7.5164	13.7749	11.4609	12.1765					9.0086	19.0234	13.1526	7.3178	12.8673	8.7505	13.5279	10.1713
	10.5279	8.8798	11.9397	10.2876	7.5053	13.767	11.4515	12.1756					9.0197	19.0284	13.1667	7.3168	12.8871	8.7507	13.5382	10.1814
	10.5254	8.8783	11.9306	10.2919	7.4993	13.7873	11.4429	12.165					9.0324	19.0337	13.1607	7.3163	12.888	8.7603	13.5619	10.2028
	10.5272	8.8749	11.932	10.2956	7.517	13.7833	11.448	12.1553					9.0448	19.0401	13.1578	7.3147	12.8878	8.7625	13.5703	10.2156
	10.5292	8.878	11.9308	10.2954	7.5396	13.7421	11.4564	12.1452					9.0526	19.0484	13.1601	7.3154	12.8627	8.7677	13.5757	10.2154
	10.5265	8.8794	11.9189	10.2913	7.5488	13.7562	11.4648	12.1396					9.0559	19.0563	13.1689	7.3298	12.8753	8.7747	13.5864	10.2194
	10.5294	8.8743	11.923	10.2779	7.5565	13.7396	11.4674	12.1388					9.0584	19.0657	13.1728	7.3494	12.8635	8.7908	13.5829	10.2377
	10.5244	8.8788	11.937	10.2684	7.54	13.7433	11.463	12.1345					9.0709	19.0746	13.1659	7.3543	12.8868	8.7529	13.539	10.1845
	10.5139	8.8761	11.9457	10.2664	7.5271	13.7401	11.4549	12.1136					9.0675	19.0749	13.1702	7.3583	12.9011	8.7795	13.5928	10.2336
	10.5021	8.8712	11.9442	10.2604	7.5085	13.7284	11.4395	12.0989					9.0718	19.0795	13.1734	7.3585	12.9002	8.7803	13.5911	10.2253
	10.4982	8.8622	11.9454	10.2568	7.4795	13.7325	11.4313	12.0976					9.0625	19.0781	13.1746	7.3634	12.8773	8.7846	13.5882	10.2175
	10.5013	8.8652	11.9393	10.2604	7.4681	13.7168	11.4193	12.0798					9.057	19.0732	13.1863	7.3687	12.8612	8.7859	13.5758	10.206
	10.4968	8.8705	11.9419	10.2603	7.4638	13.7187	11.4153	12.07					9.0476	19.0717	13.1741	7.3663	12.856	8.7593	13.5518	10.1932
	10.4979	8.8627	11.9449	10.261	7.4589	13.7236	11.4132	12.0637					9.0424	19.0695	13.1729	7.3562	12.8564	8.7571	13.5415	10.1813
	10.4952	8.8606	11.9405	10.2587	7.464	13.7335	11.4105	12.058					9.0327	19.068	13.1709	7.3476	12.8362	8.7522	13.5332	10.1714
	10.5056	8.8583	11.9408	10.2577	7.4641	13.7404	11.4025	12.0433					9.0365	19.0661	13.1725	7.3406	13.4254	9.1454	14.2181	11.0004
	10.5012	8.8559	11.945	10.2478	7.4653	13.7371	11.4057	12.0325					9.0369	19.0698	13.1887	7.3415	14.4862	9.7347	15.0709	11.8138
	10.4908	8.8578	11.9442	10.243	7.433	13.7113	11.4001	12.0091					9.0373	19.0724	13.1964	7.3512	14.6767	9.9547	15.2913	11.9782
	10.4891	8.8487	11.9413	10.2423	7.413	13.7294	11.3926	12.0015					9.0392	19.0789	13.2014	7.3623	14.7491	9.9859	15.2804	12.0052
	10.491	8.8464	11.9333	10.2458	7.4125	13.7179	11.3823	12.0004					9.0428	19.0819	13.2033	7.3604	14.9453	9.9687	15.2451	11.9833
	10.4866	8.842	11.9242	10.2449	7.4115	13.7274	11.3785	11.9984					9.04	19.0822	13.2075	7.3496	13.7246	10.0164	15.2215	12.002
	10.4827	8.8418	11.9248	10.2398	7.4154	13.7319	11.3764	11.99					9.0405	19.0908	13.2067	7.3375	12.7492	10.0114	15.2056	12.0027
	10.481	8.8344	11.925	10.2321	7.4168	13.7339	11.3739	11.9925					9.0418	19.1026	13.2073	7.3355	12.7727	10.0035	15.1971	12.0018
	10.4861	8.8349	11.9227	10.2261	7.4254	13.74	11.3749	11.9894					9.0424	19.1154	13.2114	7.3461	12.7901	10.0011	15.192	12.0011
	10.4854	8.8366	11.9225	10.2223	7.4217	13.7447	11.3788	11.9885					9.0448	19.1247	13.2192	7.3646	12.8113	9.2077	15.1847	12.0008
	10.4743	8.8348	11.9051	10.22	7.4358	13.745	11.3748	11.9867					9.0414	19.1379	13.2266	7.3711	12.8218	8.7558	15.1816	11.9909
	10.4788	8.8253	11.8921	10.2164	7.4421	13.7475	11.3815	11.9784					9.0411	19.1407	13.2264	7.3745	12.8316	8.8095	15.1815	11.9823
	10.4742	8.8177	11.8893	10.2192	7.4227	13.7407	11.3733	11.9644					9.0381	19.1387	13.2293	7.3744	12.864	8.8414	15.1839	11.9806
	10.4609	8.8129	11.8935	10.2237	7.4124	13.7366	11.3709	11.9612					9.0389	19.1422	13.2316	7.3751	12.8898	8.8859	14.4962	11.9629
	10.4568	8.8129	11.9033	10.2305	7.4128	13.7403	11.3682	11.9529					9.0342	19.1424	13.2306	7.3701	12.9008	8.9247	13.3769	11.9614
	10.4513	8.8019	11.8769	10.2297	7.4148	13.7262	11.3675	11.9375					9.0368	19.1414	13.2286	7.3677	12.9072	8.958	13.3532	11.9452
	10.4494	8.8074	11.8851	10.2307	7.4025	13.7218	11.3631	11.9191					9.0355	19.1406	13.226	7.3594	12.9336	8.9829	13.3151	11.9337
	10.4672	8.8086	11.8944	10.2307	7.3755	13.7143	11.3642	11.8917					9.0361	19.1412	13.2302	7.3483	12.9398	9.0166	13.2794	11.623
	10.4708	8.8064	11.8929	10.2287	7.3797	13.6959	11.3574	11.8794					9.0409	19.1435	13.2329	7.3513	12.9431	9.0353	13.2438	10.2685
	10.468	8.8021	11.8894	10.2342	7.3908	13.6956	11.354	11.8639					9.0463	19.1468	13.2355	7.353	12.9481	9.0558	13.1954	10.0953
	10.4683	8.798	11.8864	10.2387	7.3967	13.6726	11.3477	11.8495					9.4521	19.7584	13.7835	7.8843	12.9687	9.0795	13.1382	10.104
	10.4657	8.7937	11.883	10.2369	7.4054	13.6495	11.3429	11.8461					10.6255	21.032	15.1825	9.0992	12.9907	9.0992	13.078	10.1216
	10.4567	8.788	11.8789	10.2355	7.4029	13.6322	11.3393	11.8449					11.0812	21.3516	15.5056	9.3198	12.9991	9.1285	13.0081	10.1465
	10.449	8.7884	11.8757	10.2403	7.3736	13.6499	11.3394	11.8446					11.2339	21.3917	15.5085	9.3372	13.0017	9.1453	12.925	10.1821
	10.4478	8.779	11.8707	10.2319	7.3603	13.6541	11.3489	11.8441					11.2925	21.4676	15.465	9.3296	12.9979	9.1754	12.8281	10.2094
	10.4414	8.7803	11.8495	10.2311	7.3565	13.6454	11.3459	11.8439					10.0432	21.4826	15.4631	9.3536	12.9804	9.1889	12.7171	10.2312
	10.4386	8.7813	11.8274	10.2337	7.3596	13.66	11.3431	11.8389					9.0034	21.4558	15.4329	9.3613	12.9848	9.1956	12.6034	10.271
	10.4444	8.7769	11.825	10.239	7.3674	13.6559	11.3466	11.8341					9.0574	21.4434	15.4119	9.3669	12.984	9.199	12.4899	10.3057
	10.45	8.7781	11.8297	10.241	7.3525	13.6625	11.3509	11.8223					9.0729	21.4294	15.4009	9.3652	12.972	9.2038	12.3751	10.3424
	10.4481	8.7796	11.8353	10.2362	7.3238	13.6595	11.3492	11.8094					9.086	20.2622	15.3851	9.3599	12.9653	9.2066	12.2654	10.3833
	10.4421	8.7771	11.8436	10.2327	7.3067	13.6162	11.3318	11.8099					9.1101	18.9145	15.3749	9.357	12.9461	9.2095	12.1497	10.4163
	10.4437	8.7783	11.8524	10.2373	7.2876	13.6044	11.3225	11.8057					9.1366	18.8591	15.3718	9.3587	12.9218	9.2068	12.0382	10.4503
	10.4402	8.7739	11.8441	10.2297	7.3051	13.6205	11.32	11.805					9.1694	18.8544	15.3754	9.3544	12.9016	9.2014	11.9341	10.4637
	10.4355	8.7742	11.8452	10.224	7.3139	13.6195	11.3179	11.8052					9.2027	18.8528	14.9681	9.3486	12.8772	9.1885	11.8343	10.4716
	10.4295	8.7725	11.8597	10.2203	7.3098	13.6384	11.3155	11.8028					9.2297	18.8417	13.1795	9.3397	12.8426	9.1715	11.7354	10.4858
	10.4258	8.7717	11.8604	10.2191	7.3214	13.6228	11.3124	11.7867					9.2562	18.8199	12.998	9.3374	12.8197	9.1504	11.6379	10.4891
	10.4164	8.7684	11.8549	10.2142	7.3317	13.6233	11.3152	11.7754					9.2825	18.7851	12.9361	9.332	12.8049	9.1365	11.5453	10.4835
	10.4221	8.7638	11.8584	10.2177	7.323	13.6228	11.3001	11.7733					9.3076	18.7512	12.8789	9.3213	12.7745	9.1216	11.4565	10.4746
	10.4244	8.763	11.8654	10.2188	7.3297	13.6114	11.2896	11.7679					9.3425	18.7017	12.8179	7.9676	12.7349	9.0996	11.3737	10.4697
	10.419	8.7702	11.8483	10.2187	7.3098	13.6322	11.2934	11.7652					9.3725	18.6423	12.7395	7.3976	13.4607	9.4281	11.9471	11.3184
	10.4196	8.7609	11.8376	10.2239	7.302	13.6535	11.2944	11.7637					9.4037	18.5599	12.65	7.3126	14.5002	10.056	12.761	12.1484
	10.4198	8.7612	11.8324	10.2217	7.3118	13.6541	11.2884	11.7508					9.4301	18.445	12.5474	7.3225	14.6438	10.2561	12.8987	12.2725
	10.4153	8.7642	11.8352	10.2152	7.3155	13.6289	11.2756	11.742					9.4499	18.3046	12.4638	7.3501	14.6601	10.2766	12.83	12.2584
	10.418	8.7582	11.8335	10.2126	7.313	13.6191	11.2754	11.73					9.4736	18.1297	12.3737	7.382	14.5599	10.2278	12.7019	12.2678
	10.4229	8.7614	11.8313	10.201	7.299	13.6384	11.2711	11.7281					9.4949	17.951	12.3063	7.4186	12.9776	10.2282	12.6647	12.187
	10.4151	8.7647	11.8265	10.1847	7.2851	13.6358	11.2612	11.7254					9.5124	17.7543	12.2414	7.4594	12.4398	10.1833	12.5893	12.1286
	10.418	8.764	11.8272	10.1691	7.3113	13.6326	11.2573	11.7121					9.5302	17.5441	12.1848	7.4943	12.4135	10.1358	12.5214	12.0757
	10.4253	8.7611	11.8416	10.1651	7.3179	13.6105	11.2586	11.7005					9.5585	17.3175	12.1359	7.5398	12.3518	10.0829	12.4646	12.0249
	10.4243	8.7527	11.8483	10.1611	7.3116	13.592	11.2561	11.7029					9.5712	17.0924	12.0979	7.5838	12.2931	9.8503	12.4165	11.9655
	10.4235	8.7533	11.8323	10.1552	7.2992	13.6002	11.2613	11.6952					9.5981	16.8648	12.0643	7.618	12.2422	8.8688	12.3679	11.903
	10.4184	8.7481	11.8355	10.1576	7.2912	13.6009	11.2687	11.6889					9.6104	16.6526	12.0318	7.633	12.1739	8.7543	12.3219	11.8339
	10.4137	8.7441	11.8401	10.1688	7.281	13.6094	11.2722	11.6869					9.6263	16.4472	11.9979	7.6326	12.098	8.7342	12.271	11.7605
	10.4184	8.7346	11.842	10.1746	7.281	13.6016	11.2735	11.6796					9.6399	16.2592	11.9794	7.6349	12.0331	8.7124	12.2279	11.6984
	10.4187	8.7311	11.8415	10.1786	7.2811	13.5776	11.2759	11.6698					9.6557	16.0976	11.9637	7.6475	11.9374	8.6969	11.2411	11.64
	10.4065	8.7178	11.8291	10.1847	7.2756	13.5818	11.2752	11.6688					9.668	15.9221	11.9358	7.6573	11.836	8.6813	10.3607	11.5726
	10.4029	8.7247	11.8275	10.1929	7.2691	13.5846	11.2741	11.6626					9.6729	15.7538	11.915	7.6585	11.729	8.6719	10.2803	11.4941
	10.4035	8.7267	11.8275	10.1938	7.262	13.5639	11.2709	11.6526					9.9029	16.1504	12.4347	8.1121	11.6143	8.6564	10.244	11.4279
	10.3975	8.7236	11.8311	10.188	7.2375	13.5613	11.262	11.6473					11.1417	17.5802	13.7896	9.4517	11.4947	8.6458	10.2064	11.3786
	10.4	8.726	11.8078	10.1829	7.2249	13.5742	11.2479	11.6472					11.6651	17.7966	14.188	9.6733	11.3896	8.6437	10.1699	10.5842
	10.4056	8.7235	11.8101	10.1766	7.2064	13.5842	11.2397	11.6431					11.806	17.6885	14.1773	9.6679	11.2825	8.6436	10.1329	9.4742
	10.4037	8.7224	11.8124	10.1736	7.2005	13.5871	11.2434	11.6377					11.8242	17.5457	14.1411	9.6694	11.1792	8.6466	10.0986	9.4439
	10.4043	8.7188	11.8093	10.1733	7.1944	13.5932	11.2544	11.6301					11.806	17.395	14.0797	9.6314	11.0797	8.6414	10.0684	9.4009
	10.4016	8.7227	11.8119	10.1742	7.2111	13.5852	11.2608	11.6294					11.8094	17.2728	14.0397	9.6259	10.9971	8.6388	10.0378	9.3659
	10.3913	8.7211	11.814	10.1775	7.2195	13.5792	11.2599	11.6295					11.5815	17.1606	14.0263	9.6269	10.916	8.6303	10.0148	9.3305
	10.384	8.7126	11.8027	10.1791	7.197	13.5605	11.2545	11.6284					9.6991	17.0678	14.0079	9.6138	10.8441	8.6228	9.9988	9.2961
	10.3753	8.7137	11.8074	10.1783	7.1792	13.5391	11.234	11.6267					9.6778	16.9783	13.9852	9.5781	10.7638	8.6209	9.984	9.2643
	10.3702	8.713	11.8	10.1762	7.1842	13.5545	11.222	11.6181					9.7045	16.9	13.9717	9.5359	10.7046	8.6299	9.9742	9.2348
	10.3725	8.7106	11.7952	10.175	7.1892	13.5645	11.2205	11.5993					9.7201	16.8282	13.9479	9.4837	10.6531	8.6362	9.9678	9.2204
	10.3778	8.7091	11.7823	10.1745	7.1753	13.5481	11.2172	11.59					9.7334	15.3084	13.9266	9.4415	10.5919	8.6384	9.9576	9.2036
	10.373	8.7072	11.779	10.1718	7.1494	13.5236	11.2135	11.5894					9.7326	14.1231	13.8958	9.4016	10.5423	8.6439	9.9487	9.1854
	10.3715	8.7032	11.7859	10.1667	7.1422	13.5064	11.221	11.5814					9.7245	14.0927	13.8708	9.3681	10.49	8.6471	9.9423	9.1719
	10.3696	8.7023	11.7914	10.1608	7.1488	13.5346	11.2277	11.5771					9.7199	14.0198	13.8434	9.3441	10.4497	8.6482	9.9328	9.1535
	10.3631	8.6995	11.7803	10.156	7.1715	13.5363	11.245	11.5786					9.715	13.956	13.73	9.3299	10.4056	8.6457	9.924	9.1435
	10.3595	8.6952	11.7681	10.1533	7.1752	13.5482	11.2513	11.5709					9.7104	13.8972	11.9033	9.319	10.3602	8.6476	9.9175	9.137
	10.3616	8.6877	11.7667	10.1559	7.1836	13.5592	11.2426	11.5545					9.7009	13.8451	11.4055	9.3029	10.333	8.6574	9.907	9.1267
	10.3601	8.6926	11.7688	10.1582	7.1949	13.56	11.238	11.5572					9.692	13.7921	11.351	9.2955	10.3059	8.6648	9.8936	9.1122
	10.3598	8.6892	11.7652	10.1583	7.1883	13.5499	11.235	11.553					9.6822	13.7436	11.3474	9.2813	10.2716	8.6723	9.8848	9.0955
	10.3612	8.6942	11.7501	10.1517	7.1845	13.5378	11.2341	11.5478					9.6785	13.7039	11.33	9.2647	10.2539	8.6794	9.8736	9.0835
	10.3589	8.6911	11.7446	10.1556	7.1715	13.5371	11.2237	11.5281					9.6713	13.664	11.3151	8.0328	10.2211	8.6914	9.8612	9.0652
	10.356	8.6834	11.7403	10.1514	7.1554	13.5314	11.2219	11.5155					9.6628	13.6268	11.3022	7.2496	10.194	8.7035	9.8496	9.0481
	10.3542	8.6798	11.7348	10.1553	7.1426	13.5358	11.2247	11.5113					9.6589	13.585	11.2864	7.2317	10.1592	8.6993	9.8258	9.0261
	10.3511	8.6821	11.7349	10.1547	7.1347	13.5346	11.2207	11.5102					9.6543	13.5418	11.2727	7.2331	10.1755	8.7478	9.8692	9.1039
	10.3539	8.6722	11.7387	10.1586	7.134	13.5453	11.2215	11.5076					9.649	13.5018	11.2645	7.2318	11.5494	9.4529	11.0354	10.4894
	10.3603	8.6834	11.7472	10.1552	7.1297	13.543	11.2076	11.4956					9.6503	13.4695	11.2664	7.2331	11.9834	9.8629	11.4782	10.8069
	10.3722	8.6792	11.7541	10.1499	7.118	13.5248	11.2046	11.4958					9.6415	13.4403	11.2625	7.2323	12.0575	9.9621	11.5305	10.8535
	10.3714	8.6808	11.7599	10.1501	7.1006	13.4982	11.2063	11.4879					9.6346	13.4096	11.2563	7.2446	12.0894	9.987	11.5023	10.8735
	10.3727	8.6745	11.771	10.1475	7.0948	13.4984	11.2098	11.4796					9.628	13.376	11.2593	7.2531	12.1008	9.9898	11.4813	10.837
	10.3745	8.6793	11.7709	10.1489	7.0848	13.5089	11.206	11.4753					9.6287	13.346	11.2635	7.2578	12.1016	9.9869	11.4625	10.8167
	10.37	8.6788	11.7671	10.1543	7.0887	13.4948	11.2013	11.4807					9.6311	13.3194	11.2683	7.2569	12.0977	9.9923	11.4403	10.8135
	10.3628	8.6641	11.7625	10.1533	7.0931	13.5144	11.1864	11.4736					9.6267	13.2857	11.2769	7.2517	12.0979	9.9904	11.4339	10.7993
	10.3545	8.6637	11.7634	10.1495	7.0903	13.5203	11.1949	11.4721					9.6217	13.2565	11.2786	7.2503	11.846	9.9919	11.4205	10.7786
	10.354	8.6587	11.7615	10.1457	7.0944	13.5166	11.2009	11.4732					9.6238	13.2271	11.2793	7.2376	10.2535	9.9882	11.4172	10.768
	10.353	8.6584	11.7569	10.1399	7.1002	13.5142	11.1835	11.4687					9.622	13.1999	11.2768	7.2235	9.9261	9.969	11.4031	10.7404
	10.3544	8.6568	11.7451	10.1361	7.0884	13.5005	11.1857	11.458					9.6215	13.1704	11.2684	7.2119	9.9024	9.9596	11.3928	10.7167
	9.7239	8.0447	10.9342	9.6096	5.9657	12.3266	10.2108	10.162					9.6189	13.1445	11.2668	7.2033	9.8918	9.9457	11.3776	10.6946
	9.7288	8.0402	10.938	9.6026	5.9996	12.3484	10.2211	10.1623					9.6117	13.1176	11.2615	7.1961	9.8742	9.5183	11.359	10.6623
	9.7159	8.04	10.9333	9.6104	6.0189	12.3652	10.2293	10.1627					9.6086	13.1015	11.2636	7.1947	9.8665	8.7508	11.3359	10.6278
	9.7082	8.037	10.9299	9.6124	6.0196	12.3668	10.2258	10.1619					9.6121	13.083	11.2629	7.188	9.8531	8.7466	11.32	10.5996
	9.7129	8.0365	10.9202	9.6133	6.0173	12.3602	10.2164	10.162					9.6103	13.0607	11.2644	7.1845	9.8278	8.7446	11.3032	10.571
	9.7107	8.0364	10.9087	9.6159	5.9926	12.3695	10.2117	10.1619					9.6056	13.0407	11.2608	7.1828	9.8203	8.743	11.2889	10.5436
	9.7155	8.034	10.8994	9.6224	5.9978	12.3645	10.2076	10.1621					9.604	13.0209	11.2619	7.1898	9.8133	8.7465	11.2582	10.5209
	9.7157	8.0358	10.8959	9.6267	6.0031	12.357	10.2069	10.161					9.6114	13.0001	11.2662	7.1942	9.7902	8.7479	9.8997	10.4951
	9.7117	8.0365	10.9009	9.6317	5.9974	12.3659	10.2152	10.1577					9.616	12.9798	11.2717	7.1988	9.7702	8.7503	9.4036	10.4758
	9.7196	8.0334	10.901	9.6358	5.9984	12.3567	10.2217	10.157					9.6201	12.9556	11.2713	7.199	9.7505	8.7482	9.3941	10.4436
	9.7195	8.0368	10.9087	9.6368	6.0169	12.3378	10.2224	10.159					9.6313	12.9312	11.2686	7.1962	9.752	8.7466	9.3868	10.4296
	9.7215	8.032	10.9102	9.6388	6.029	12.3407	10.2145	10.1625					9.6284	12.9062	11.2638	7.1854	9.7437	8.7464	9.3833	10.409
	9.7192	8.0344	10.9131	9.639	6.0149	12.367	10.2172	10.1626					9.6351	12.8894	11.2622	7.1767	9.7299	8.7477	9.3805	9.3702
	9.7257	8.033	10.9056	9.6399	6.0209	12.3775	10.2106	10.1624					9.6387	12.8728	11.2594	7.16	9.7081	8.7377	9.3819	8.5674
	9.7305	8.0312	10.9074	9.6359	6.0006	12.3839	10.219	10.1626					9.7895	13.3151	11.6163	7.4588	9.6896	8.7233	9.3833	8.5982
	9.7315	8.033	10.9097	9.6276	5.9741	12.3762	10.2122	10.1633					11.089	14.9696	13.1393	8.8538	9.6724	8.7084	9.3844	8.5825
	9.7236	8.0349	10.9155	9.6199	5.9628	12.3742	10.21	10.1693					11.6753	15.3231	13.5768	9.1252	9.65	8.6972	9.3839	8.565
	9.7096	8.0347	10.9037	9.6199	5.9799	12.3721	10.2137	10.1795					11.8262	15.3216	13.5895	9.1349	9.6192	8.682	9.3894	8.5534
	9.711	8.0392	10.8992	9.6178	5.965	12.3742	10.2154	10.1829					11.8171	15.2946	13.6298	9.1666	9.5959	8.6751	9.3972	8.5386
	9.7118	8.0365	10.9083	9.6188	5.9684	12.3673	10.214	10.1803					11.84	15.2485	13.5249	9.1356	9.5631	8.6689	9.409	8.5281
	9.7095	8.0428	10.9074	9.6174	5.9875	12.3571	10.2134	10.1795					11.8464	15.217	13.4956	9.1358	9.5569	8.6589	9.4194	8.5357
	9.7115	8.0409	10.8993	9.6138	6.0106	12.3389	10.2149	10.1783					11.2846	15.1914	13.4771	9.1351	9.5418	8.6541	9.4326	8.5357
	9.7067	8.0363	10.9062	9.611	6.0143	12.3257	10.2195	10.1753					9.6828	15.1693	13.4503	9.1296	9.5392	8.6421	9.4434	8.534
	9.7027	8.0388	10.9048	9.6094	6.0042	12.3391	10.2165	10.1701					9.7318	15.134	13.4224	9.1293	9.5242	8.6371	9.4499	8.5342
	9.7029	8.0419	10.8861	9.611	6.0088	12.3096	10.2162	10.166					9.7415	15.1197	13.4298	9.1166	9.5044	8.6304	9.4548	8.5339
	9.7006	8.0438	10.8914	9.6119	6.0012	12.3169	10.2182	10.1641					9.7494	15.1032	13.4152	9.1178	9.4844	8.6229	9.4591	8.5383
	9.6999	8.0478	10.9122	9.618	5.9903	12.3195	10.2275	10.1633					9.7532	15.0897	13.4002	9.1144	9.4658	8.6202	9.4588	8.5409
	9.703	8.043	10.9243	9.618	5.9938	12.3317	10.2311	10.1634					9.7574	15.0818	13.3952	9.1119	9.4488	8.6143	9.4659	8.5439
	9.7089	8.0444	10.9339	9.6227	6.0112	12.3314	10.23	10.1644					9.7556	13.4767	13.3913	9.1045	9.4358	8.6035	9.4669	8.5454
	9.7122	8.0382	10.9262	9.6237	5.9929	12.3356	10.2321	10.1658					9.7589	12.4782	13.3889	9.098	9.4129	8.5923	9.4624	8.5436
	9.7208	8.036	10.9246	9.618	5.989	12.3332	10.234	10.1604					9.7589	12.4877	13.3777	9.0925	9.3917	8.587	9.4614	8.5431
	9.7198	8.0426	10.9267	9.6181	5.9768	12.3533	10.2389	10.1615					9.7545	12.4742	13.3678	9.078	9.3801	8.5826	9.4652	8.5436
	9.7324	8.0466	10.9268	9.6199	5.9734	12.3577	10.233	10.1617					9.7461	12.4651	13.3377	9.0659	9.3708	8.5819	9.466	8.5362
	9.7374	8.0423	10.9284	9.6193	5.9799	12.3742	10.2285	10.1635					9.7462	12.4517	11.625	9.0666	9.3432	8.5796	9.4612	8.534
	9.728	8.0438	10.9245	9.6136	5.9947	12.3539	10.2292	10.1617					9.7426	12.4471	10.8262	9.0671	9.3304	8.5773	9.4623	8.5287
	9.7234	8.0424	10.9181	9.6124	6.012	12.338	10.2269	10.161					9.7328	12.4403	10.8631	9.0577	9.3095	8.5829	9.4589	8.5197
	9.7223	8.0392	10.9008	9.6076	6.0024	12.3429	10.2247	10.1573					9.7242	12.4351	10.8537	9.0439	9.2962	8.5906	9.451	8.5199
	9.7241	8.0405	10.9005	9.6025	6.007	12.3595	10.2271	10.1593					9.7338	12.4373	10.848	8.5792	9.2881	8.5881	9.4516	8.5142
	9.7162	8.0433	10.9207	9.6018	6.0114	12.3515	10.2187	10.1575					9.7179	12.4342	10.8327	7.2847	9.2659	8.5858	9.4472	8.5088
	9.7199	8.0431	10.9074	9.601	6.0111	12.3283	10.2155	10.1484					9.719	12.4285	10.8272	7.0096	9.7652	8.8629	9.9692	9.1503
	9.7174	8.0458	10.8915	9.5919	5.9918	12.3154	10.2163	10.1456					9.7141	12.4214	10.8257	7.0606	10.9658	9.5521	10.9475	10.1452
	9.7156	8.0445	10.9099	9.5849	6.0144	12.3542	10.2282	10.1314					9.7107	12.4181	10.8262	7.0699	11.1351	9.8146	11.2207	10.3329
	9.7047	8.048	10.9335	9.5669	6.0222	12.3639	10.2212	10.1247					9.7181	12.4153	10.8201	7.0788	11.189	9.8516	11.2255	10.3632
	9.6931	8.0438	10.9242	9.552	6.0063	12.353	10.2126	10.1226					9.7093	12.4056	10.8251	7.0886	11.2383	9.8594	11.2062	10.3631
	9.6881	8.0455	10.885	9.541	5.9967	12.3559	10.2088	10.1238					9.7021	12.4151	10.8328	7.1057	10.2097	9.835	11.175	10.3427
	9.6825	8.0385	10.887	9.5421	5.9914	12.387	10.211	10.1206					9.6907	12.4154	10.8469	7.1231	9.0569	9.8238	11.1646	10.3226
	9.6766	8.0348	10.8914	9.5546	5.9747	12.3819	10.2058	10.1157					9.6807	12.4129	10.8624	7.1332	9.0822	9.8227	11.1499	10.3147
	9.6766	8.0347	10.8982	9.5679	5.9657	12.3834	10.246	10.1236					9.6736	12.412	10.8778	7.1358	9.0697	9.8226	11.1481	10.3002
	9.6758	8.0268	10.8961	9.5766	5.9583	12.3679	10.2682	10.1323					9.6766	12.4116	10.8892	7.1363	9.0582	9.7943	11.1475	10.2912
	9.68	8.0328	10.885	9.577	5.9398	12.3697	10.2908	10.1572					9.6732	12.4106	10.9149	7.1424	9.0469	8.8569	11.1412	10.2821
	9.696	8.0293	10.8721	9.5842	5.935	12.3557	10.297	10.1939					9.6671	12.41	10.9373	7.1484	9.0349	8.6315	11.1254	10.2659
	9.681	8.0306	10.8598	9.5816	5.9274	12.3419	10.2857	10.2227					9.6685	12.4053	10.9482	7.1656	9.0254	8.6527	11.1189	10.2429
	9.6756	8.0279	10.8585	9.5776	5.9341	12.3601	10.2795	10.2405					9.6752	12.4105	10.9623	7.1889	9.0083	8.6518	11.1072	10.2184
	9.6779	8.0262	10.852	9.5802	5.9314	12.3579	10.2709	10.242					9.6698	12.4093	10.9737	7.2081	9.0019	8.6513	11.0722	10.206
	9.6824	8.0257	10.869	9.5743	5.9332	12.3544	10.2824	10.2573					9.659	12.4001	10.9726	7.2209	8.9873	8.6602	9.5994	10.1835
	9.6718	8.0251	10.8855	9.5699	5.9161	12.3095	10.2885	10.2745					9.659	12.3918	10.9713	7.2305	8.975	8.6663	9.1629	10.1626
	9.6838	8.0196	10.8831	9.5688	5.9351	12.3094	10.2836	10.2799					9.6494	12.3788	10.9672	7.2313	8.9671	8.6732	9.1775	10.1384
	9.6895	8.0255	10.8936	9.5762	5.9527	12.313	10.2711	10.2924					9.6404	12.3716	10.957	7.2243	8.9523	8.692	9.1784	10.1194
	9.6993	8.0302	10.9126	9.5817	5.9558	12.3527	10.2897	10.2982					9.6323	12.3656	10.9455	7.2218	8.9408	8.7055	9.1924	9.4443
	9.7061	8.0254	10.9157	9.579	5.9771	12.3517	10.2824	10.2979					9.6299	12.3619	10.9395	7.2282	8.9326	8.7238	9.2029	8.2771
	9.7075	8.0306	10.9055	9.5849	5.9952	12.3753	10.2893	10.2857					10.0841	13.2614	11.7567	7.9944	8.9139	8.7313	9.2045	8.2671
	9.7001	8.0332	10.9009	9.589	5.9828	12.3887	10.3143	10.2848					11.2387	14.5865	13.0053	9.0999	8.9115	8.7457	9.2121	8.2637
	9.6955	8.0299	10.899	9.595	5.9727	12.3779	10.3415	10.2794					11.7192	14.862	13.3056	9.3125	8.9039	8.7589	9.2231	8.2533
	9.7078	8.0352	10.9179	9.5927	5.976	12.3916	10.3694	10.2782					11.8026	14.8496	13.2938	9.3323	8.8928	8.7849	9.2376	8.2445
	9.7146	8.0376	10.9372	9.5964	5.9718	12.4108	10.4255	10.2782					10.7393	14.7989	13.1958	9.3535	8.8708	8.7992	9.2482	8.2437
	9.7237	8.0354	10.9431	9.612	5.9721	12.4328	10.4889	10.2791					9.5942	14.7934	13.2421	9.3375	8.8656	8.8147	9.2648	8.2405
	9.732	8.0447	10.9402	9.6236	5.9672	12.4649	10.5575	10.2796					9.69	14.7754	13.2269	9.3333	8.8475	8.8351	9.2714	8.2376
	9.7338	8.0598	10.9398	9.6298	5.9632	12.5054	10.6407	10.2806					9.7036	14.757	13.2102	9.3327	8.8502	8.8575	9.2872	8.2424
	9.7327	8.082	10.947	9.6359	5.962	12.5499	10.7432	10.2869					9.7243	14.7459	13.1879	9.3287	8.8362	8.8757	9.3004	8.24
	9.7361	8.1049	10.96	9.6402	5.9702	12.5973	10.8714	10.2899					9.7222	14.7336	13.1704	9.3147	8.817	8.8855	9.3091	8.2376
	9.7317	8.1453	10.9658	9.6405	5.9717	12.6529	10.9958	10.2924					9.7233	13.9395	13.1628	9.3029	8.7972	8.8981	9.3207	8.233
	9.7356	8.2029	10.965	9.6421	5.9586	12.7431	11.1085	10.2829					9.7065	12.0984	13.1567	9.294	8.7707	8.9087	9.3243	8.2245
	9.7403	8.2732	10.9661	9.652	5.9491	12.8335	11.2127	10.2803					9.7009	12.108	13.1539	9.2908	8.7597	8.9153	9.3265	8.2185
	9.7442	8.3509	10.9476	9.6675	5.9326	12.9305	11.3368	10.2765					9.6945	12.0943	13.1508	9.2765	8.7475	8.9096	9.3275	8.2027
	9.7524	8.441	10.9531	9.685	5.9216	13.0413	11.4754	10.2628					9.6851	12.0812	12.7176	9.2558	8.7295	8.9091	9.3255	8.1867
	9.7548	8.5375	10.9602	9.7115	5.9162	13.1598	11.6158	10.2684					9.6678	12.0761	10.7793	9.2358	8.7375	8.9091	9.3178	8.1763
	9.7504	8.6367	10.9503	9.7522	5.9042	13.2972	11.7469	10.2779					9.6528	12.0758	10.6466	9.2146	8.7262	8.8987	9.3083	8.1551
	9.7511	8.7319	10.9481	9.7997	5.9089	13.4274	11.8866	10.2809					9.6376	12.0728	10.6374	9.1923	8.7118	8.8883	9.2998	8.1467
	9.7537	8.839	10.9447	9.8488	5.899	13.5495	12.0098	10.2839					9.6166	12.0748	10.6263	9.1679	8.6957	8.8876	9.2971	8.134
	9.7562	8.9416	10.9519	9.9012	5.9052	13.6811	12.13	10.2803					9.6056	12.0818	10.6141	7.6077	8.6888	8.8781	9.2932	8.1268
	9.7547	9.0503	10.9513	9.9589	5.9081	13.7966	12.2392	10.2799					9.587	12.0866	10.5942	7.1656	8.6687	8.8739	9.2868	8.1106
	9.7515	9.1564	10.9663	10.0228	5.9326	13.9174	12.343	10.28					9.5763	12.1064	10.6048	7.1626	8.6482	8.8697	9.2813	8.0996
	9.7405	9.2586	10.9825	10.0919	5.9335	14.0292	12.4458	10.2783					9.5686	12.1137	10.6052	7.164	8.6302	8.8606	9.2801	8.0901
	9.7424	9.3644	10.9851	10.1585	5.9174	14.1303	12.5341	10.278					9.5697	12.1182	10.6084	7.1616	8.6099	8.8415	9.2758	8.0899
	9.7418	9.451	11.0029	10.2319	5.914	14.2266	12.6246	10.2678					9.5746	12.1216	10.6114	7.1531	8.5753	8.8271	9.2689	8.0806
	9.7451	9.5437	11.0089	10.3045	5.9396	14.3377	12.7073	10.2577					9.5755	12.1266	10.6201	7.148	8.5564	8.8268	9.266	8.0771
	9.7478	9.6353	11.0086	10.3783	5.9836	14.4488	12.7984	10.246					9.5725	12.1281	10.623	7.1493	8.5447	8.8192	9.2552	8.0787
	9.7446	9.7183	11.0095	10.454	6.0009	14.5496	12.8777	10.2415					9.568	12.1333	10.6258	7.1402	8.5291	8.8078	9.2644	8.0814
	9.7555	9.8011	11.0214	10.5076	6.0274	14.6379	12.9522	10.2413					9.5605	12.1366	10.6415	7.1372	8.5114	8.8067	9.2657	8.0816
	9.7674	9.8905	11.0282	10.5701	6.0334	14.7194	13.0189	10.2409					9.5469	12.143	10.6572	7.1404	8.5015	8.8039	9.2645	8.0805
	9.7801	9.9565	11.0451	10.6401	6.0454	14.7906	13.0906	10.2441					9.5323	12.1461	10.6714	7.1447	8.4966	8.807	9.2638	8.0848
	9.7951	10.0326	11.0731	10.7074	6.0599	14.8609	13.1518	10.2516					9.5083	12.1545	10.6944	7.1572	8.4785	8.8042	9.2595	8.0829
	9.8154	10.0994	11.0867	10.7827	6.0924	14.9601	13.2179	10.2475					9.4882	12.1529	10.7187	7.1641	8.4513	8.7971	9.2551	8.0753
	9.8311	10.1616	11.1101	10.858	6.1219	15.0152	13.2885	10.2562					9.4643	12.1572	10.7302	7.1638	8.4432	8.7844	9.248	8.0689
	9.8452	10.2246	11.1332	10.9197	6.1542	15.0713	13.3483	10.255					9.4421	12.1555	10.7336	7.1597	8.4418	8.7742	9.2371	8.0632
	9.857	10.2848	11.1438	10.9856	6.1811	15.1183	13.4115	10.249					9.4218	12.1548	10.7348	7.1528	8.4452	8.7632	9.2327	8.0524
	9.8799	10.3325	11.1541	11.0539	6.2221	15.1653	13.4641	10.2424					9.402	12.1641	10.7267	7.1409	8.428	8.7516	9.2266	8.0399
	9.9092	10.3866	11.166	11.1115	6.2675	15.2047	13.502	10.2414					9.3824	12.1588	10.7207	7.1246	8.4061	8.7451	9.2162	8.0257
	9.943	10.432	11.1886	11.1636	6.3063	15.2701	13.5579	10.2406					9.3674	12.1567	10.7106	7.1072	8.4012	8.7417	9.2117	8.0154
	9.9784	10.4813	11.2103	11.22	6.3279	15.3296	13.6036	10.2401					9.35	12.1494	10.7009	7.0921	8.3926	8.7356	9.2116	8.0096
	10.0082	10.5264	11.2385	11.2767	6.374	15.3636	13.6386	10.2374					9.3398	12.1474	10.7059	7.0889	8.3805	8.7268	9.2054	8.0073
	10.0533	10.5762	11.2735	11.3291	6.4335	15.4195	13.6845	10.2364					9.3267	12.1477	10.7182	7.0865	8.3468	8.7069	9.1982	8.0005
	10.0994	10.6187	11.3229	11.378	6.4973	15.4594	13.7178	10.2321					9.3181	12.1454	10.7177	7.0784	8.3137	8.687	9.1929	7.9902
	10.1517	10.6599	11.3677	11.4352	6.5561	15.5034	13.7593	10.2203					9.2987	12.1384	10.7208	7.067	8.3065	8.6669	9.192	7.98
	10.2114	10.7028	11.4052	11.4837	6.6024	15.5212	13.8025	10.223					9.2783	12.1361	10.7281	7.0508	8.3056	8.6491	9.191	7.9666
	10.2768	10.7365	11.4388	11.5291	6.6492	15.5562	13.8261	10.2217					9.2605	12.1332	10.7347	7.0457	8.3106	8.6346	9.1955	7.9618
	10.3456	10.7789	11.4804	11.5805	6.705	15.6144	13.8493	10.223					9.249	12.1383	10.7376	7.0427	8.3105	8.6349	9.1997	7.9583
	10.4199	10.8203	11.5029	11.6248	6.7623	15.6439	13.8816	10.2217					9.236	12.1397	10.7358	7.0329	8.3021	8.6259	9.2073	7.9651
	10.505	10.8626	11.5311	11.6673	6.8357	15.6841	13.921	10.2257					9.2194	12.1424	10.7336	7.0222	8.2855	8.609	9.2129	7.965
	10.5816	10.9037	11.5738	11.7032	6.9251	15.7287	13.9526	10.2272					9.2117	12.1402	10.7364	7.0077	8.2732	8.5851	9.2168	7.9668
	10.6653	10.9416	11.6186	11.7405	7.001	15.7773	13.9815	10.216					9.1934	12.1349	10.7371	6.985	8.2658	8.5684	9.2103	7.9718
	10.7404	10.9868	11.6653	11.7679	7.0751	15.8248	14.0152	10.2149					9.1776	12.1317	10.7384	6.958	8.2364	8.5471	9.214	7.9669
	10.8223	11.0251	11.7003	11.7973	7.1479	15.8621	14.0624	10.2191					9.1536	12.1246	10.7387	6.9357	8.2233	8.526	9.2119	7.9607
	10.9065	11.0631	11.7458	11.8256	7.2371	15.92	14.109	10.2212					9.1338	12.119	10.7391	6.9151	8.2263	8.509	9.215	7.9538
	10.9826	11.0966	11.7884	11.8549	7.3371	15.9576	14.1411	10.235					9.1112	12.1074	10.7372	6.8973	8.2172	8.4998	9.2211	7.9405
	11.0739	11.1277	11.83	11.8876	7.4213	15.9927	14.1659	10.2395					9.0912	12.1093	10.7294	6.8717	8.2284	8.4793	9.2238	7.9361
	11.1529	11.1585	11.8799	11.9265	7.5045	16.0139	14.2033	10.2407					9.073	12.1135	10.7191	6.8504	8.2088	8.4614	9.2224	7.9301
	11.2397	11.1888	11.929	11.969	7.5978	16.0277	14.2357	10.2401					9.0529	12.1102	10.7103	6.8221	8.205	8.4525	9.2219	7.9265
	11.3111	11.2076	11.9712	12.0034	7.6774	16.0638	14.2468	10.2366					9.0329	12.1151	10.7002	6.7933	8.1993	8.4279	9.2139	7.9219
	11.3969	11.23	12.018	12.0261	7.7625	16.0828	14.2611	10.2326					9.0075	12.1106	10.6859	6.7644	8.1779	8.3999	9.2071	7.9182
	11.479	11.2512	12.0689	12.0497	7.839	16.0786	14.2737	10.22					8.9839	12.102	10.6747	6.7321	8.1628	8.3771	9.2042	7.9085
	11.557	11.28	12.1049	12.0645	7.9265	16.109	14.299	10.2224					8.9618	12.0969	10.6662	6.7021	8.149	8.3476	9.1962	7.9015
	11.637	11.2994	12.1416	12.0866	8.0195	16.1464	14.3203	10.2218					8.9346	12.089	10.6642	6.6773	8.1353	8.3118	9.1932	7.8914
	11.7119	11.3298	12.1786	12.1108	8.0992	16.1734	14.3524	10.2201					8.9124	12.079	10.6604	6.6533	8.1326	8.2825	9.1895	7.8852
	11.7842	11.3522	12.2206	12.1341	8.1547	16.1802	14.3831	10.2356					8.8884	12.0743	10.6589	6.6301	8.1333	8.2572	9.1829	7.8857
	11.8482	11.365	12.2742	12.153	8.2247	16.2157	14.4084	10.2394					8.8697	12.0732	10.6601	6.6167	8.1297	8.2354	9.1792	7.8845
	11.9139	11.3888	12.3151	12.1735	8.2897	16.2299	14.4287	10.2394					8.8595	12.0773	10.6649	6.6095	8.1267	8.2113	9.1812	7.8827
	11.9867	11.402	12.3601	12.1912	8.3472	16.2348	14.4533	10.237					8.8412	12.0773	10.6587	6.6048	8.0971	8.1853	9.1871	7.8843
	12.0499	11.4281	12.3933	12.21	8.4321	16.2674	14.4627	10.2401					8.8217	12.0743	10.6587	6.599	8.0863	8.1626	9.1866	7.8774
	12.1108	11.4494	12.4182	12.2199	8.5214	16.286	14.4773	10.2413					8.796	12.065	10.6626	6.5861	8.0782	8.1305	9.1813	7.8745
	12.1764	11.4641	12.4685	12.2333	8.5839	16.3076	14.4978	10.2412					8.7659	12.0616	10.6694	6.5679	8.0798	8.1055	9.1789	7.8685
	12.2408	11.4819	12.5144	12.2596	8.6428	16.3348	14.5177	10.2431					8.7485	12.0558	10.6787	6.5518	8.0592	8.074	9.1806	7.8614
	12.302	11.4906	12.5484	12.2851	8.7061	16.3474	14.5379	10.2501					8.7306	12.0483	10.6901	6.5433	8.0565	8.0452	9.1825	7.8596
	12.3571	11.5144	12.5806	12.3103	8.7508	16.3467	14.5569	10.2519					8.7103	12.0478	10.6925	6.5385	8.0543	8.0142	9.1856	7.8548
	12.4111	11.5255	12.619	12.3327	8.8253	16.3788	14.5659	10.2598					8.6941	12.0496	10.7053	6.5314	8.0382	7.9932	9.1807	7.8549
	12.4642	11.5436	12.6611	12.3528	8.8904	16.3992	14.5792	10.2669					8.6822	12.0487	10.7141	6.5232	8.022	7.9666	9.1744	7.8456
	12.5129	11.5593	12.6975	12.3685	8.9493	16.405	14.6101	10.2684					8.6573	12.0449	10.7204	6.5125	7.9958	7.9343	9.1709	7.8403
	12.5564	11.5691	12.7314	12.3864	9.0178	16.408	14.6439	10.2769					8.6285	12.0442	10.7209	6.5033	7.9956	7.9018	9.1714	7.8392
	12.5936	11.5854	12.7612	12.3973	9.0881	16.4247	14.6591	10.2777					8.6063	12.0396	10.7188	6.4959	7.9707	7.8785	9.1705	7.8348
	12.6439	11.5958	12.7791	12.4089	9.1384	16.4635	14.6687	10.2757					8.5872	12.0345	10.7107	6.4831	7.9643	7.8498	9.1651	7.8309
	12.6931	11.6035	12.8047	12.4196	9.1945	16.4821	14.6817	10.2776					8.563	12.0326	10.6997	6.4641	7.9572	7.827	9.1642	7.8322
	12.7368	11.6183	12.8337	12.4267	9.2466	16.4934	14.701	10.28					8.5384	12.0189	10.6843	6.4387	7.9566	7.802	9.1631	7.8428
	12.7782	11.6278	12.8753	12.4351	9.2836	16.5015	14.7324	10.2801					8.5158	12.0177	10.6758	6.4212	7.944	7.7681	9.1609	7.8399
	12.8196	11.641	12.9018	12.4506	9.3085	16.5173	14.7513	10.2805					8.4905	12.0101	10.6739	6.4117	7.9337	7.7375	9.1562	7.8361
	12.8602	11.6566	12.9331	12.4594	9.353	16.5316	14.7614	10.2825					8.4603	12.0048	10.6675	6.4023	7.9264	7.7098	9.1573	7.8202
	12.8956	11.6644	12.9711	12.4732	9.3847	16.5241	14.7754	10.2838					8.4359	11.9997	10.6769	6.3828	7.9187	7.6837	9.154	7.8153
	12.9309	11.673	13.005	12.487	9.4236	16.5347	14.7988	10.2993					8.4128	11.9937	10.6789	6.371	7.9176	7.6522	9.1539	7.8073
	12.9659	11.686	13.0376	12.5048	9.4837	16.5526	14.8202	10.3132					8.3821	11.985	10.6821	6.3593	7.9039	7.6259	9.154	7.8025
	13	11.6872	13.076	12.5114	9.5233	16.5712	14.8302	10.3186					8.3605	11.9802	10.6786	6.341	7.8896	7.6079	9.1515	7.7933
	13.0261	11.6961	13.1035	12.5191	9.5713	16.6031	14.8298	10.3222					8.3363	11.9744	10.6735	6.3335	7.91	7.5913	9.1505	7.787
	13.0618	11.7013	13.1198	12.5302	9.6181	16.6327	14.8351	10.3324					8.3111	11.9746	10.6772	6.3287	7.8903	7.5673	9.1486	7.7787
	13.0966	11.7154	13.1506	12.542	9.6543	16.6509	14.8434	10.3399					8.2876	11.9682	10.677	6.3075	7.8746	7.5439	9.1441	7.7727
	13.1244	11.7244	13.1868	12.559	9.6985	16.6698	14.8543	10.3521					8.2581	11.965	10.6724	6.286	7.8605	7.5236	9.1407	7.7719
	13.1572	11.729	13.2151	12.5666	9.7468	16.6895	14.8644	10.3573					8.2318	11.9639	10.6659	6.2576	7.8518	7.4956	9.1349	7.7672
	13.1911	11.7431	13.2246	12.5799	9.7702	16.7099	14.8789	10.3695					8.2056	11.9603	10.6542	6.2387	7.839	7.4763	9.1319	7.7654
	13.2166	11.7396	13.2397	12.5887	9.8168	16.719	14.8874	10.3874					8.183	11.9544	10.6466	6.2218	7.8341	7.4534	9.1307	7.7638
	13.2435	11.7447	13.274	12.5937	9.8623	16.7257	14.9033	10.3965					8.1552	11.9482	10.6391	6.2045	7.8271	7.4321	9.1313	7.7558
	13.2727	11.7548	13.3032	12.5938	9.8815	16.7278	14.9186	10.3976					8.1341	11.9424	10.6279	6.1943	7.8102	7.4126	9.1294	7.7538
	13.2939	11.751	13.3287	12.5979	9.9182	16.7453	14.933	10.3991					8.1071	11.929	10.6166	6.1871	7.795	7.3918	9.1254	7.7453
	13.3167	11.7585	13.3616	12.6067	9.9523	16.7594	14.9505	10.4062					8.0825	11.9211	10.6105	6.1787	7.7939	7.3785	9.1282	7.7383
	13.3481	11.7639	13.3865	12.6216	9.9672	16.7728	14.9638	10.4234					8.0646	11.923	10.6085	6.1689	7.7802	7.3691	9.1261	7.7333
	13.3812	11.7633	13.4016	12.6334	9.9792	16.8038	14.9655	10.4384					8.0459	11.9209	10.614	6.1599	7.7789	7.3549	9.1252	7.7294
	13.4023	11.7775	13.423	12.6394	10.0045	16.8105	14.9844	10.4578					8.0301	11.918	10.6272	6.1591	7.7646	7.336	9.1202	7.7292
	13.4264	11.7764	13.4509	12.651	10.0384	16.8258	14.993	10.4813					8.0154	11.9148	10.6392	6.1558	7.7698	7.324	9.1156	7.7284
	13.4565	11.7833	13.4818	12.6616	10.0629	16.8237	14.9958	10.4965					7.9926	11.9169	10.6483	6.1667	7.7696	7.3175	9.1127	7.7306
	13.4802	11.7791	13.5068	12.6653	10.0978	16.8443	14.9986	10.4988					7.9826	11.9168	10.6584	6.1811	7.7578	7.3077	9.1066	7.7317
	13.5105	11.7961	13.5417	12.665	10.1201	16.8469	15.0065	10.5151					7.9723	11.9159	10.6655	6.1892	7.7456	7.2892	9.1018	7.7309
	13.5363	11.7961	13.5578	12.6705	10.1417	16.8596	15.0167	10.5363					7.9643	11.9141	10.6808	6.2007	7.7419	7.28	9.1007	7.734
	13.5603	11.8081	13.5934	12.6778	10.2069	16.869	15.04	10.5581					7.9507	11.9139	10.6935	6.2109	7.7387	7.2809	9.1016	7.7297
	13.5903	11.8108	13.6323	12.6852	10.2554	16.883	15.0434	10.5778					7.9386	11.9113	10.7029	6.212	7.7348	7.2732	9.1081	7.7318
	13.6256	11.819	13.6521	12.685	10.2702	16.8899	15.0601	10.6023					7.9245	11.9077	10.7066	6.2165	7.7401	7.2594	9.1133	7.731
	13.6493	11.8225	13.6693	12.6934	10.3048	16.9054	15.0626	10.6211					7.9058	11.9004	10.7054	6.2121	7.7197	7.2426	9.1158	7.7359
	13.6701	11.8295	13.6955	12.7052	10.345	16.9138	15.0739	10.6474					7.8881	11.894	10.6985	6.2127	7.7176	7.2267	9.1144	7.7356
	13.69	11.827	13.7207	12.7162	10.3871	16.9124	15.0921	10.6713					7.8709	11.8847	10.685	6.2117	7.7063	7.2109	9.1149	7.7346
	13.7126	11.8362	13.7436	12.723	10.4175	16.9259	15.1046	10.6974					7.8574	11.8791	10.6764	6.2096	7.7045	7.193	9.1141	7.7353
	13.7326	11.8325	13.7559	12.7359	10.4304	16.9189	15.1225	10.7284					7.8455	11.8773	10.6743	6.2051	7.7073	7.1809	9.1081	7.7393
	13.7498	11.8345	13.7654	12.7506	10.4389	16.9299	15.1223	10.7504					7.8306	11.8775	10.6718	6.197	7.696	7.1754	9.1109	7.7397
	13.761	11.8374	13.7795	12.7589	10.4544	16.9298	15.1356	10.7729					7.819	11.8779	10.6737	6.197	7.6891	7.1666	9.1169	7.7447
	13.7841	11.8436	13.8045	12.769	10.4656	16.9265	15.1536	10.7969					7.807	11.8719	10.6692	6.1946	7.7021	7.1586	9.1234	7.7403
	13.8022	11.8452	13.8206	12.7822	10.4694	16.9215	15.1509	10.8197					7.7957	11.8717	10.6643	6.1834	7.6895	7.1474	9.1239	7.7398
	13.8192	11.8494	13.8437	12.7903	10.4765	16.9205	15.1559	10.8482					7.7895	11.8643	10.6616	6.174	7.6679	7.1421	9.1245	7.7438
	13.8417	11.8442	13.8656	12.7969	10.4931	16.9325	15.1717	10.8626					7.7804	11.8567	10.6634	6.1728	7.6655	7.1322	9.117	7.744
	13.8616	11.8377	13.8871	12.8075	10.5089	16.9626	15.1802	10.8899					7.765	11.854	10.6641	6.1699	7.6531	7.1186	9.1104	7.7359
	13.8781	11.8407	13.9125	12.8244	10.5302	16.956	15.1902	10.9065					7.7557	11.8489	10.6635	6.1715	7.6398	7.0931	9.1147	7.7324
	13.8988	11.8423	13.9333	12.8319	10.5443	16.9639	15.186	10.9381					7.7522	11.8458	10.6624	6.1788	7.6316	7.0848	9.115	7.7383
	13.9175	11.8413	13.9552	12.8363	10.573	16.984	15.1944	10.9736					7.7395	11.8423	10.6711	6.1796	7.6543	7.0691	9.1086	7.7356
	13.9229	11.8496	13.9787	12.8402	10.5703	16.9872	15.1935	11.0059					7.7327	11.8498	10.6692	6.1914	7.6679	7.0614	9.1136	7.7365
	13.9313	11.8512	13.9853	12.8371	10.5723	16.9887	15.2022	11.0304					7.7243	11.8474	10.6704	6.1965	7.6354	7.0535	9.1138	7.7331
	13.9521	11.8629	14.0092	12.8348	10.5901	17.0195	15.2086	11.0634					7.718	11.8434	10.6679	6.1935	7.6061	7.05	9.1175	7.7299
	13.9671	11.8676	14.0294	12.837	10.6171	17.0251	15.2184	11.0945					7.7145	11.8425	10.667	6.1862	7.6123	7.0362	9.1177	7.7203
	13.9815	11.8788	14.0442	12.8432	10.631	17.0425	15.2428	11.1236					7.7075	11.84	10.665	6.1756	7.5791	7.0221	9.114	7.717
	13.9986	11.8827	14.0581	12.8592	10.6534	17.0512	15.2677	11.1548					7.6924	11.8358	10.6707	6.1596	7.569	6.9995	9.1084	7.7211
	14.0107	11.888	14.061	12.8702	10.6793	17.0777	15.2653	11.1849					7.6803	11.8383	10.6732	6.1562	7.5483	6.9845	9.1099	7.7201
	14.0245	11.8874	14.0758	12.8788	10.7065	17.0794	15.2739	11.2139					7.6719	11.8378	10.677	6.1522	7.5348	6.983	9.1048	7.721
	14.0459	11.8976	14.0937	12.887	10.7091	17.0769	15.2872	11.2527					7.658	11.8369	10.68	6.1438	7.5395	6.9753	9.1	7.7176
	14.0493	11.9014	14.1086	12.8976	10.7246	17.0844	15.2918	11.2837					7.6501	11.8384	10.681	6.1394	7.5642	6.9687	9.1005	7.7123
	14.056	11.9148	14.1207	12.9019	10.7381	17.1093	15.3	11.3276					7.6396	11.8381	10.6768	6.1413	7.5343	6.9675	9.0936	7.7101
	14.0675	11.9293	14.1236	12.905	10.7405	17.1104	15.3197	11.3683					7.6325	11.8363	10.6783	6.1336	7.5228	6.9651	9.0941	7.716
	14.0786	11.9479	14.1388	12.9119	10.7369	17.1198	15.3457	11.4028					7.6192	11.8339	10.6767	6.1161	7.4999	6.9653	9.0949	7.7166
	14.0784	11.9561	14.1571	12.9186	10.7503	17.1273	15.3562	11.4453					7.6139	11.8343	10.6766	6.0927	7.4928	6.9451	9.093	7.717
	14.0893	11.9645	14.1633	12.9213	10.7597	17.141	15.3727	11.4857					7.6077	11.8347	10.6573	6.0856	7.4795	6.9407	9.0901	7.7166
	14.0901	11.9728	14.1742	12.9238	10.7751	17.1331	15.3844	11.525					7.6014	11.8247	10.6659	6.0781	7.4867	6.9336	9.0873	7.693
	14.094	11.9867	14.1857	12.9204	10.7954	17.1332	15.3914	11.5624					7.5891	11.8185	10.6625	6.0755	7.4928	6.9269	9.0829	7.6848
	14.1142	11.9955	14.208	12.9252	10.8156	17.1485	15.402	11.6014					7.5741	11.8142	10.6591	6.0737	7.5001	6.919	9.08	7.6783
	14.1291	12.0071	14.2216	12.9363	10.8371	17.1581	15.4099	11.6442					7.5623	11.805	10.6518	6.0633	7.4949	6.9085	9.0721	7.6795
	14.1298	12.011	14.2339	12.9442	10.8549	17.176	15.4225	11.6792					7.5461	11.7924	10.6479	6.0504	7.4931	6.8926	9.0699	7.6796
	14.1368	12.0158	14.2465	12.9438	10.8788	17.1944	15.4316	11.7206					7.5338	11.7872	10.6473	6.0432	7.4968	6.8829	9.0717	7.6789
	14.1431	12.0213	14.2734	12.9444	10.879	17.2029	15.446	11.7653					7.5298	11.7827	10.6522	6.039	7.4895	6.8728	9.0696	7.6782
	14.1465	12.0243	14.2842	12.9475	10.89	17.1989	15.448	11.8026					7.5304	11.7861	10.657	6.0301	7.4788	6.8652	9.068	7.6768
	14.1608	12.0298	14.2938	12.9649	10.9059	17.2127	15.4592	11.8413					7.5218	11.7908	10.6631	6.0217	7.4864	6.8588	9.0635	7.6792
	14.1741	12.0386	14.3121	12.9795	10.9198	17.2184	15.4593	11.8884					7.5196	11.7906	10.6642	6.0118	7.4809	6.8517	9.0523	7.6833
	14.1821	12.0486	14.3191	12.9853	10.9242	17.2355	15.469	11.9362					7.5182	11.7829	10.6638	6.0067	7.4662	6.8418	9.0545	7.6814
	14.1825	12.057	14.3433	12.9826	10.9453	17.2376	15.4765	11.9892					7.5159	11.7833	10.6582	6.0043	7.4575	6.8333	9.0543	7.6854
	14.187	12.0618	14.3641	12.9817	10.9355	17.2464	15.4806	12.0426					7.5152	11.7786	10.6526	6.0018	7.4492	6.8211	9.0536	7.6853
	14.1981	12.0586	14.371	12.9877	10.9368	17.254	15.4815	12.0847					7.5096	11.773	10.6569	5.9962	7.4257	6.8094	9.0593	7.6837
	14.2004	12.0655	14.3728	12.9924	10.9625	17.2628	15.4876	12.1401					7.5053	11.7784	10.6543	5.9959	7.4161	6.8085	9.0616	7.6888
	14.2033	12.0724	14.3921	12.9971	10.9808	17.2631	15.4925	12.1858					7.4977	11.7752	10.6485	5.9958	7.3957	6.8109	9.0588	7.6872
	14.2089	12.0754	14.4124	13.0022	10.9795	17.2876	15.4968	12.2321					7.494	11.7696	10.6446	5.9961	7.374	6.8124	9.0554	7.6819
	14.2154	12.0741	14.4189	13.0054	10.9842	17.2998	15.4952	12.2785					7.4861	11.7616	10.6401	6.0006	7.3731	6.8075	9.0547	7.6759
	14.2208	12.0711	14.4282	13.0137	10.9875	17.2923	15.5002	12.3253					7.4772	11.7632	10.6418	6.0055	7.3857	6.8028	9.0492	7.6613
	14.2323	12.0696	14.4357	13.0255	10.9792	17.2907	15.5016	12.3706					7.4741	11.761	10.6505	6.0125	7.3629	6.7971	9.0491	7.6633
	14.2401	12.0752	14.4483	13.0365	10.9915	17.3086	15.5162	12.4035					7.4685	11.7563	10.6616	6.0156	7.3586	6.7959	9.05	7.6631
	14.2438	12.0735	14.4557	13.043	11.0036	17.3308	15.5356	12.4456					7.4626	11.7591	10.6717	6.0242	7.365	6.7965	9.0534	7.6709
	14.2509	12.0706	14.4594	13.0419	11.0253	17.3468	15.5625	12.4836					7.4659	11.7593	10.6863	6.0412	7.3657	6.7958	9.0566	7.678
	14.2677	12.0734	14.4745	13.0489	11.0429	17.3464	15.5659	12.5266					7.4661	11.7605	10.6959	6.0589	7.3689	6.7966	9.0553	7.6847
	14.2798	12.0778	14.484	13.0545	11.0492	17.3597	15.5656	12.5761					7.4572	11.7673	10.6945	6.0706	7.3611	6.7896	9.0519	7.6839
	14.2871	12.0739	14.4938	13.0572	11.0659	17.3695	15.569	12.6169					7.4478	11.7635	10.6932	6.0881	7.3506	6.7837	9.0538	7.681
	14.2991	12.07	14.5046	13.0592	11.0892	17.378	15.5753	12.6576					7.4426	11.7595	10.6905	6.091	7.3305	6.7771	9.0517	7.6705
	14.3074	12.0759	14.5094	13.0636	11.0983	17.377	15.568	12.6998					7.4334	11.7577	10.6837	6.0798	7.3262	6.7617	9.0507	7.6595
	14.3138	12.0732	14.5223	13.0662	11.0752	17.3941	15.5732	12.7505					7.4207	11.7513	10.6702	6.0607	7.3295	6.7482	9.0474	7.6537
	14.3216	12.0833	14.5384	13.062	11.044	17.397	15.5711	12.7977					7.4139	11.7472	10.6611	6.0426	7.349	6.7443	9.0425	7.6506
	14.3347	12.0808	14.5407	13.0685	11.0469	17.405	15.5848	12.8352					7.4077	11.7418	10.6559	6.0329	7.3212	6.7389	9.041	7.6463
	14.3494	12.0878	14.534	13.0774	11.0703	17.422	15.5986	12.8744					7.4034	11.7346	10.6496	6.0284	7.2994	6.7361	9.0371	7.6451
	14.3685	12.0986	14.536	13.0869	11.0939	17.4263	15.6061	12.9169					7.3986	11.7282	10.6476	6.033	7.289	6.7311	9.0354	7.6454
	14.38	12.1128	14.5468	13.0925	11.129	17.4312	15.6101	12.9609					7.3948	11.7261	10.6445	6.0363	7.2753	6.7267	9.0388	7.6419
	14.3887	12.1172	14.5541	13.0942	11.1556	17.442	15.6162	13.0072					7.3942	11.7288	10.6451	6.0393	7.2481	6.7243	9.0375	7.6376
	14.3978	12.1247	14.5556	13.0996	11.173	17.4546	15.6302	13.0482					7.3938	11.7278	10.6518	6.0329	7.2716	6.7213	9.0451	7.6401
	14.4126	12.1319	14.563	13.1047	11.1753	17.4654	15.6334	13.0873					7.3947	11.7326	10.6519	6.0272	7.2677	6.7184	9.0448	7.6418
	14.4149	12.1407	14.5732	13.1113	11.1613	17.4672	15.6447	13.1257					7.3907	11.7286	10.6489	6.0261	7.245	6.7138	9.0474	7.6374
	14.4197	12.1462	14.5795	13.1184	11.1522	17.46	15.6497	13.1694					7.3825	11.728	10.649	6.0281	7.247	6.7141	9.0452	7.6301
	14.4255	12.157	14.5779	13.1246	11.175	17.4601	15.6668	13.2103					7.3802	11.7236	10.6494	6.0302	7.2391	6.7252	9.0474	7.6235
	14.4291	12.158	14.5866	13.1281	11.1834	17.4368	15.6867	13.2586					7.3805	11.7187	10.6514	6.0363	7.2471	6.7273	9.0461	7.6188
	14.4313	12.1637	14.5936	13.138	11.1492	17.4538	15.702	13.3019					7.3781	11.7193	10.6559	6.041	7.2619	6.7208	9.0407	7.6151
	14.4348	12.1718	14.5942	13.1525	11.1466	17.4767	15.7103	13.3379					7.3754	11.7109	10.6586	6.0532	7.2631	6.712	9.037	7.6127
	14.448	12.1783	14.6149	13.1616	11.1623	17.462	15.7205	13.3769					7.3707	11.7075	10.6556	6.0491	7.2435	6.6965	9.0311	7.6138
	14.4529	12.1871	14.6169	13.1673	11.193	17.4728	15.7296	13.4099					7.3667	11.7029	10.6619	6.0468	7.2358	6.6879	9.0273	7.6139
	14.4625	12.1835	14.6171	13.1633	11.198	17.4881	15.7374	13.451					7.3575	11.6967	10.6655	6.0488	7.2186	6.6839	9.0272	7.6094
	14.4751	12.1879	14.6238	13.1636	11.191	17.5002	15.7527	13.4948					7.3525	11.691	10.6645	6.0494	7.1941	6.6879	9.0268	7.6011
	14.4852	12.1899	14.6355	13.1695	11.1904	17.5153	15.7619	13.5279					7.3476	11.6863	10.6631	6.048	7.2022	6.6903	9.0266	7.6034
	14.4935	12.1893	14.6477	13.1773	11.1913	17.523	15.757	13.5677					7.3473	11.681	10.6612	6.0437	7.2245	6.6883	9.0273	7.6051
	14.5005	12.191	14.6477	13.1744	11.1897	17.5487	15.7689	13.6054					7.3389	11.6812	10.6586	6.0428	7.2324	6.6872	9.0261	7.606
	14.5038	12.1884	14.642	13.1734	11.1956	17.5351	15.7754	13.6432					7.3345	11.6825	10.6571	6.0535	7.2289	6.6911	9.0255	7.6045
	14.5252	12.1983	14.6395	13.1858	11.2078	17.5536	15.7881	13.6862					7.3325	11.6833	10.6578	6.0656	7.2437	6.6926	9.0268	7.6025
	14.538	12.196	14.642	13.1974	11.2114	17.5545	15.8008	13.7178					7.3277	11.6838	10.6581	6.0683	7.2454	6.6972	9.0248	7.6019
	14.5468	12.1953	14.6501	13.1998	11.2319	17.5678	15.8184	13.7566					7.3166	11.6839	10.6576	6.0654	7.1986	6.694	9.0264	7.5977
	14.5631	12.204	14.6595	13.2015	11.2459	17.5663	15.8247	13.796					7.3136	11.6841	10.6619	6.0641	7.1858	6.6918	9.0234	7.5942
	14.5731	12.198	14.6775	13.2064	11.2631	17.5709	15.8278	13.8358					7.3105	11.6853	10.6653	6.0565	7.1869	6.6819	9.0179	7.5921
	14.587	12.2072	14.6764	13.2112	11.274	17.57	15.8393	13.8737					7.3098	11.68	10.6611	6.0471	7.2087	6.6805	9.0153	7.587
	14.598	12.2063	14.6936	13.2173	11.278	17.5752	15.8616	13.9093					7.3046	11.6774	10.6598	6.0398	7.1966	6.6752	9.019	7.5832
	14.6034	12.2052	14.7054	13.2174	11.2834	17.5964	15.8783	13.9422					7.2988	11.6755	10.6556	6.0344	7.1815	6.6715	9.0168	7.5717
	14.6063	12.2104	14.7101	13.2162	11.2864	17.5965	15.899	13.9711					7.2987	11.6743	10.6532	6.0301	7.1859	6.6634	9.0209	7.5669
	14.6205	12.2059	14.7093	13.216	11.2844	17.6027	15.9026	14.0023					7.2998	11.6744	10.6536	6.0274	7.1807	6.6574	9.0193	7.5708
	14.6263	12.2071	14.7015	13.2184	11.2717	17.6238	15.9167	14.0321					7.2973	11.6744	10.6523	6.0248	7.1568	6.647	9.0162	7.5739
	14.6331	12.2152	14.6997	13.2296	11.2671	17.6449	15.9254	14.0678					7.2985	11.673	10.6466	6.0216	7.1501	6.6468	9.0152	7.5735
	14.6328	12.2114	14.7038	13.2383	11.2725	17.6456	15.9306	14.0993					7.2983	11.6696	10.6446	6.012	7.1588	6.6408	9.0096	7.5741
	14.6403	12.2093	14.7045	13.2484	11.2875	17.6516	15.9251	14.1319					7.2856	11.6715	10.6444	6.0067	7.1503	6.6456	9.0138	7.571
	14.6532	12.2127	14.709	13.2512	11.2965	17.651	15.9331	14.1528					7.2845	11.6687	10.6424	6.0035	7.1237	6.6489	9.013	7.5653
	14.6741	12.2097	14.7135	13.2545	11.2843	17.6607	15.9394	14.1765					7.2773	11.6605	10.6411	6.001	7.1122	6.6538	9.0137	7.5653
	14.685	12.2121	14.7176	13.2548	11.2794	17.6744	15.946	14.2096					7.2721	11.6597	10.6405	6.0007	7.1276	6.6459	9.008	7.5661
	14.6938	12.2096	14.725	13.2514	11.2828	17.6767	15.9517	14.2479					7.2658	11.662	10.6367	6.0017	7.1235	6.6418	9.0069	7.566
	14.708	12.2167	14.7215	13.2468	11.2918	17.7017	15.9621	14.291					7.2642	11.6625	10.6367	5.9968	7.0961	6.6405	9.0084	7.5705
	14.7095	12.2186	14.7312	13.2429	11.2802	17.707	15.9695	14.3272					7.2592	11.6593	10.6393	5.9841	7.086	6.638	9.0097	7.5757
	14.7159	12.2215	14.7303	13.2355	11.261	17.714	15.9628	14.3661					7.2553	11.6587	10.6418	5.9794	7.0921	6.6316	9.0091	7.5727
	14.7172	12.22	14.75	13.2381	11.2407	17.7282	15.9795	14.3984					7.2545	11.6657	10.647	5.9927	7.0963	6.6255	9.0139	7.564
	14.7306	12.2213	14.7571	13.2419	11.2223	17.7464	15.9713	14.4336					7.2483	11.6663	10.6465	5.9977	7.0849	6.628	9.0125	7.5582
	14.7351	12.222	14.7651	13.245	11.2409	17.7564	15.9773	14.4683					7.2444	11.6596	10.6486	5.9971	7.064	6.6289	9.0134	7.5585
	14.7406	12.2247	14.7726	13.2541	11.2567	17.7648	15.9937	14.5025					7.2481	11.6614	10.6482	5.9962	7.0577	6.6179	9.0153	7.5575
	14.7525	12.2264	14.7786	13.2602	11.2659	17.7699	16.0021	14.532					7.2556	11.6633	10.6478	5.991	7.067	6.6186	9.0209	7.5543
	14.7453	12.2316	14.7952	13.2624	11.2594	17.7715	16.0086	14.5575					7.2506	11.6611	10.6487	5.9927	7.0746	6.6171	9.0208	7.5526
	14.7599	12.2347	14.799	13.2642	11.2583	17.7772	16.0041	14.5899					7.246	11.6629	10.6517	5.9926	7.0885	6.6171	9.0244	7.5521
	14.7643	12.2348	14.8029	13.2646	11.2848	17.7756	16.0182	14.6219					7.2459	11.6591	10.6586	5.9858	7.0843	6.619	9.024	7.5573
	14.7738	12.2351	14.8063	13.2639	11.3013	17.7781	16.025	14.6492					7.2473	11.6574	10.6658	5.9831	7.0581	6.6205	9.0197	7.5555
	14.782	12.2382	14.8171	13.2694	11.3174	17.7768	16.0257	14.6774					7.2401	11.6544	10.6657	5.9753	7.041	6.6205	9.0206	7.5597
	14.7871	12.2349	14.8134	13.2824	11.318	17.7954	16.0357	14.7055					7.2356	11.6571	10.6678	5.9741	7.0362	6.6218	9.0218	7.5658
	14.7822	12.2355	14.8054	13.3051	11.3109	17.8158	16.0442	14.7383					7.2339	11.6567	10.6668	5.9744	7.0634	6.6176	9.0149	7.5728
	14.7908	12.2287	14.8137	13.3159	11.3301	17.8289	16.0533	14.7615					7.23	11.6574	10.6648	5.984	7.0369	6.6119	9.01	7.5732
	14.8044	12.2288	14.8198	13.3241	11.3372	17.8253	16.0588	14.7934					7.2296	11.6566	10.6589	5.995	7.0254	6.6012	9.0075	7.5714
	14.8066	12.2264	14.8268	13.3314	11.3226	17.8399	16.0706	14.809					7.2218	11.6544	10.6562	5.9996	7.0197	6.5954	9.0068	7.5745
	14.8183	12.222	14.8319	13.3296	11.3329	17.8394	16.0761	14.8368					7.2242	11.6505	10.6535	5.9983	7.0093	6.595	9.0069	7.5694
	14.8313	12.2303	14.8365	13.3312	11.3556	17.8529	16.0928	14.8613					7.2201	11.6474	10.6497	5.9952	6.9876	6.5906	9.0033	7.5672
	14.8401	12.2304	14.839	13.341	11.3586	17.8673	16.0988	14.8773					7.2298	11.6505	10.6493	5.9846	6.9676	6.5835	8.998	7.5666
	14.841	12.2301	14.8389	13.3488	11.373	17.8793	16.1059	14.9041					7.2346	11.6523	10.6502	5.9763	6.9691	6.5781	8.996	7.5672
	14.8508	12.2244	14.8396	13.3559	11.3806	17.8859	16.1019	14.9351					7.2277	11.652	10.6524	5.9818	7.0245	6.5766	8.9997	7.5631
	14.8497	12.2161	14.8319	13.3581	11.384	17.8594	16.1066	14.9628					7.2208	11.6553	10.656	5.9883	7.0149	6.577	9.0021	7.5648
	14.8519	12.2151	14.8305	13.3648	11.389	17.8529	16.1197	14.9918					7.219	11.6573	10.662	5.9991	6.986	6.5777	8.9962	7.5621
	14.8507	12.2111	14.8352	13.3684	11.4048	17.8605	16.1219	15.0247					7.2156	11.6591	10.6665	6.0111	6.9994	6.5729	8.9922	7.5599
	14.8548	12.2135	14.8254	13.3726	11.4023	17.864	16.1239	15.0399					7.2178	11.6557	10.6682	6.0203	7.0064	6.568	8.9912	7.5622
	14.8578	12.2126	14.8259	13.3808	11.4126	17.872	16.1325	15.0617					7.2166	11.6543	10.6666	6.0237	7.0042	6.5692	8.9872	7.5553
	14.8556	12.2196	14.8258	13.3861	11.4198	17.8742	16.1432	15.0897					7.208	11.6465	10.6624	6.0249	6.9761	6.5664	8.9817	7.5519
	14.8579	12.2226	14.8284	13.391	11.4297	17.8731	16.1537	15.1163
	14.8595	12.2324	14.8455	13.3951	11.4399	17.8395	16.158	15.1446
	14.8667	12.2349	14.859	13.3952	11.4386	17.819	16.1557	15.1627
	14.872	12.2405	14.8734	13.402	11.4379	17.8357	16.1585	15.1958
	14.8777	12.2441	14.8853	13.4104	11.4503	17.8525	16.163	15.2195
	14.8805	12.2359	14.9007	13.4175	11.4607	17.8692	16.164	15.2399
	14.8859	12.2419	14.9055	13.4208	11.4597	17.8745	16.1775	15.2596
	14.8898	12.2418	14.898	13.4245	11.4513	17.881	16.1764	15.2805
	14.8905	12.2521	14.899	13.423	11.4606	17.8932	16.1768	15.3125
	14.8947	12.2527	14.8988	13.4213	11.4562	17.9038	16.1692	15.3325
	14.8947	12.2565	14.8967	13.4252	11.4483	17.917	16.1714	15.3533
	14.8954	12.2611	14.9086	13.4312	11.4411	17.9253	16.1735	15.3788
	14.8912	12.2626	14.9049	13.4315	11.4446	17.9297	16.2014	15.397
	14.8939	12.2724	14.9012	13.4282	11.4426	17.9506	16.2187	15.4249
	14.9059	12.2746	14.9119	13.4334	11.4561	17.9466	16.2344	15.4451
	14.9249	12.2783	14.9195	13.4405	11.4792	17.9467	16.2431	15.4709
	14.9242	12.283	14.9309	13.4449	11.4874	17.9494	16.2485	15.5005
	14.9291	12.2829	14.9335	13.4434	11.4847	17.947	16.2488	15.5208
	14.936	12.2844	14.9408	13.4466	11.4907	17.9498	16.2609	15.5342
	14.9383	12.2859	14.9522	13.4429	11.4707	17.9644	16.2714	15.5524
	14.9395	12.2907	14.9537	13.4392	11.4751	17.9749	16.2726	15.5688
	14.9474	12.3041	14.9667	13.4326	11.4667	17.9909	16.2747	15.5883
	14.9534	12.3158	14.971	13.435	11.46	17.998	16.2906	15.6159
	14.9548	12.3241	14.9639	13.4367	11.4853	17.9978	16.3018	15.6451
	14.9616	12.3451	14.9579	13.4488	11.5137	18.0175	16.3106	15.668
	14.9747	12.3567	14.9633	13.4532	11.5107	18.0291	16.3219	15.6872
	14.9806	12.3723	14.9716	13.4669	11.5036	18.0234	16.3253	15.7094
	14.9817	12.3835	14.9785	13.4765	11.5168	18.0157	16.3224	15.723
	14.9856	12.39	14.9662	13.4908	11.5383	18.019	16.324	15.7379
	14.9935	12.3999	14.9727	13.4951	11.5609	18.0085	16.3221	15.7581
	14.9976	12.405	14.9745	13.5054	11.5615	18.003	16.3193	15.7756
	14.9981	12.4077	14.9801	13.5113	11.5506	17.9972	16.3243	15.7975
	15.0036	12.415	14.9879	13.5173	11.5384	17.9954	16.3291	15.8076
	15.011	12.4164	15.0012	13.52	11.5539	17.9928	16.3301	15.8345
	15.0216	12.4141	15.0123	13.5242	11.5691	17.9763	16.3433	15.8452
	15.0245	12.4235	15.0171	13.5256	11.5949	17.9793	16.3559	15.8653
	15.0301	12.4288	15.0152	13.5302	11.6055	17.9975	16.3638	15.8817
	15.0305	12.4296	15.0119	13.536	11.594	17.9993	16.3775	15.8995
	15.0374	12.4336	15.0099	13.534	11.6144	18.0039	16.3714	15.9165
	15.0392	12.4368	15.008	13.5345	11.6219	18.0016	16.3678	15.9307
	15.0522	12.4361	15.0118	13.5417	11.6228	18.0065	16.3721	15.9386
	15.0627	12.4422	15.0146	13.5408	11.6082	18.0129	16.3804	15.9472
	15.0776	12.4434	15.0112	13.5364	11.5936	18.008	16.3903	15.9676
	15.0959	12.4433	15.0134	13.536	11.5983	18.0238	16.3966	15.9769
	15.1035	12.4512	15.0211	13.541	11.5787	18.0242	16.4135	15.9959
	15.0998	12.4497	15.0355	13.5361	11.5726	18.0351	16.4253	16.0121
	15.1122	12.4558	15.0372	13.5362	11.5993	18.0262	16.4408	16.0258
	15.122	12.4571	15.049	13.5362	11.6351	18.0297	16.4481	16.055
	15.1285	12.459	15.0466	13.5414	11.6419	18.0293	16.4601	16.0825
	15.1341	12.4666	15.0578	13.5462	11.6356	18.0258	16.4685	16.1011
	15.1297	12.4655	15.077	13.5496	11.6539	18.047	16.4704	16.1222
	15.1281	12.4663	15.0831	13.551	11.666	18.0545	16.4871	16.127
	15.1281	12.4634	15.0891	13.5536	11.6733	18.0697	16.4886	16.1338
	15.1357	12.4659	15.0933	13.5522	11.6665	18.0688	16.5018	16.148
	15.139	12.4707	15.0897	13.5517	11.6847	18.0656	16.5179	16.1611
	15.1449	12.4776	15.086	13.5492	11.6887	18.0776	16.5219	16.1648
	15.1494	12.4714	15.0982	13.544	11.6915	18.0767	16.5287	16.1679
	15.1505	12.4741	15.107	13.5443	11.7015	18.0589	16.5292	16.19
	15.1556	12.4793	15.1058	13.5462	11.6891	18.0774	16.5402	16.1985
	15.1661	12.4815	15.1217	13.5457	11.6712	18.079	16.543	16.2044
	15.1671	12.4773	15.1315	13.5528	11.6589	18.0872	16.5377	16.2181
	15.1741	12.4783	15.1381	13.5584	11.6649	18.0967	16.5445	16.2398
	15.1756	12.4759	15.1359	13.5663	11.6708	18.0891	16.5445	16.2455
	15.1842	12.4794	15.1363	13.5731	11.669	18.103	16.5533	16.2686
	15.1954	12.4758	15.1422	13.5778	11.6657	18.1226	16.5605	16.2799
	15.1993	12.4709	15.1435	13.5834	11.6619	18.1439	16.5642	16.2925
	15.2063	12.4666	15.1516	13.5916	11.67	18.1418	16.5751	16.3117
	15.2199	12.4676	15.1595	13.5993	11.6795	18.1439	16.5809	16.3293
	15.2237	12.4649	15.168	13.6032	11.6759	18.1557	16.5948	16.3408
	15.235	12.4615	15.1747	13.5959	11.6767	18.1693	16.6063	16.3616
	15.2422	12.4616	15.1809	13.5976	11.6464	18.1793	16.6207	16.3792
	15.251	12.4572	15.1941	13.5987	11.6544	18.178	16.6327	16.3923
	15.2536	12.4534	15.1968	13.6023	11.6731	18.1843	16.6344	16.4087
	15.2529	12.4453	15.2056	13.6036	11.6864	18.1824	16.6228	16.4184
	15.2563	12.4395	15.2161	13.6005	11.7044	18.1757	16.6267	16.4341
	15.269	12.4404	15.2228	13.606	11.7261	18.1892	16.625	16.4467
	15.2776	12.4389	15.2223	13.6125	11.7269	18.189	16.6415	16.4561
	15.2862	12.4368	15.2326	13.6125	11.7353	18.2069	16.647	16.4609
	15.2883	12.4297	15.2429	13.6075	11.7295	18.2117	16.6625	16.4784
	15.303	12.4283	15.2433	13.6075	11.7431	18.2303	16.6772	16.495
	15.3105	12.4249	15.2491	13.6106	11.7547	18.2305	16.6782	16.4965
	15.3282	12.4227	15.2526	13.615	11.7691	18.2438	16.6776	16.5111
	15.3308	12.4176	15.2615	13.619	11.7818	18.2502	16.6894	16.5235
	15.3335	12.4066	15.2581	13.6233	11.7843	18.2415	16.6963	16.5327
	15.3367	12.4023	15.2562	13.6264	11.7639	18.2404	16.6916	16.5401
	15.3405	12.399	15.2581	13.6277	11.7512	18.2311	16.6873	16.5581
	15.3529	12.3951	15.2645	13.6307	11.7326	18.2413	16.6855	16.5694
	15.3633	12.3947	15.2786	13.6329	11.7168	18.2541	16.6941	16.5744
	15.3706	12.3914	15.2881	13.6304	11.7071	18.2622	16.6985	16.583
	15.3739	12.3869	15.3083	13.6262	11.7087	18.2456	16.7125	16.6017
	15.3793	12.3861	15.33	13.6257	11.7363	18.251	16.7359	16.613
	15.3918	12.3879	15.3379	13.6255	11.7586	18.2767	16.7538	16.6342
	15.4059	12.3814	15.3478	13.6293	11.7627	18.2806	16.745	16.6503
	15.4052	12.3763	15.3631	13.6327	11.7754	18.2718	16.7562	16.652
	15.3986	12.3732	15.3548	13.6359	11.7799	18.2685	16.7619	16.6585
	15.4025	12.3725	15.3603	13.6385	11.7769	18.2475	16.7584	16.6778
	15.408	12.3673	15.365	13.6416	11.773	18.2451	16.761	16.6911
	15.416	12.3644	15.3662	13.6493	11.808	18.2636	16.7698	16.7034
	15.4239	12.3621	15.3697	13.6523	11.8173	18.2705	16.7732	16.7088
	15.4269	12.3653	15.3762	13.6644	11.8202	18.2368	16.785	16.7102
	15.4378	12.3588	15.3878	13.6719	11.8304	18.2219	16.7865	16.7105
	15.4428	12.3608	15.3886	13.6693	11.8352	18.2092	16.7746	16.7173
	15.4517	12.3624	15.3939	13.6667	11.8455	18.2265	16.7751	16.7378
	15.4619	12.3595	15.391	13.6617	11.8431	18.2545	16.7752	16.7472
	15.4718	12.3634	15.3911	13.6636	11.8171	18.2756	16.7762	16.7523
	15.4859	12.3654	15.3939	13.6744	11.7977	18.275	16.7804	16.767
	15.492	12.3627	15.4005	13.6725	11.8221	18.2774	16.7945	16.7737
	15.4987	12.3657	15.3852	13.6757	11.854	18.2789	16.7976	16.7856
	15.5008	12.3669	15.3909	13.6799	11.8596	18.2846	16.792	16.7933
	15.5038	12.366	15.4001	13.6809	11.8786	18.286	16.7919	16.8201
	15.504	12.361	15.4128	13.6898	11.8838	18.284	16.8052	16.8286
	15.5122	12.3605	15.4203	13.6926	11.8995	18.285	16.8209	16.8286
	15.5224	12.3534	15.4369	13.6954	11.8876	18.2716	16.8244	16.827
	15.5225	12.3479	15.4444	13.6958	11.8891	18.2858	16.8208	16.8279
	15.5323	12.3533	15.447	13.6994	11.8978	18.2905	16.8371	16.839
	15.5374	12.3437	15.4487	13.6994	11.9011	18.2919	16.8443	16.8517
	15.5448	12.3437	15.4362	13.6962	11.9005	18.2915	16.8514	16.8634
	15.5568	12.345	15.4457	13.6913	11.9208	18.3046	16.8511	16.8676
	15.566	12.343	15.4509	13.6926	11.95	18.3091	16.8528	16.8707
	15.5757	12.3461	15.4504	13.7021	11.9505	18.3045	16.8498	16.8836
	15.5872	12.3422	15.4564	13.7108	11.9566	18.3047	16.845	16.9031
	15.6003	12.3421	15.4701	13.7191	11.9791	18.3125	16.85	16.9121
	15.6043	12.3413	15.4807	13.7335	12.0079	18.3198	16.8561	16.9277
	15.6168	12.3394	15.4803	13.7477	12.0143	18.3325	16.8573	16.9416
	15.6238	12.3344	15.485	13.7478	12.0152	18.3333	16.8673	16.9532
	15.6326	12.3252	15.4994	13.7499	12.0211	18.34	16.8667	16.9556
	15.6388	12.3167	15.5037	13.7493	12.0333	18.3208	16.8664	16.9612
	15.6486	12.3116	15.5092	13.7438	12.0281	18.3372	16.8715	16.9655
	15.6615	12.3098	15.5161	13.7448	12.0438	18.3412	16.8774	16.9734
	15.6731	12.3054	15.5277	13.7455	12.0549	18.3423	16.8733	16.9802
	15.6826	12.3067	15.5351	13.7476	12.0601	18.347	16.8815	16.982
	15.6823	12.3035	15.5373	13.7481	12.0666	18.3549	16.8857	16.9824
	15.6851	12.2993	15.5442	13.7526	12.0714	18.3546	16.8949	16.9826
	15.6863	12.2987	15.5371	13.7641	12.0833	18.3489	16.8949	16.9824
	15.6912	12.3018	15.5321	13.7669	12.0857	18.3548	16.8922	16.9853
	15.7052	12.2956	15.546	13.7643	12.0893	18.3666	16.8888	16.9972
	15.7181	12.2925	15.5603	13.7591	12.0943	18.3753	16.8926	16.9992
	15.7336	12.2841	15.5661	13.7637	12.0891	18.3856	16.8968	17.0098
	15.7396	12.283	15.5731	13.7751	12.07	18.3886	16.8997	17.0203
	15.7472	12.2797	15.5809	13.7721	12.0668	18.3899	16.91	17.0208
	15.754	12.2779	15.5843	13.7633	12.0468	18.3887	16.9208	17.0269
	15.759	12.2743	15.5871	13.7614	12.0544	18.3835	16.9296	17.0445
	15.7659	12.2762	15.5973	13.754	12.0746	18.4003	16.9335	17.0602
	15.7727	12.2737	15.6023	13.7545	12.0792	18.4124	16.933	17.0729
	15.785	12.2663	15.6109	13.7552	12.0983	18.4056	16.9422	17.0798
	15.7993	12.2654	15.6243	13.762	12.0945	18.4152	16.9435	17.0844
	15.7969	12.2512	15.6233	13.7727	12.1005	18.4173	16.9387	17.0938
	15.798	12.2479	15.6204	13.7788	12.096	18.4046	16.9323	17.1018
	15.8014	12.2548	15.6336	13.7805	12.1	18.4136	16.919	17.1131
	15.7997	12.2469	15.6483	13.7845	12.0925	18.4331	16.9302	17.1179
	15.8056	12.254	15.6632	13.7882	12.1023	18.4482	16.9438	17.1168
	15.8144	12.2508	15.678	13.7932	12.1029	18.4605	16.9489	17.12
	15.8208	12.2564	15.6793	13.8037	12.0999	18.477	16.9488	17.1273
	15.8317	12.2499	15.6691	13.7999	12.1104	18.4778	16.9432	17.1428
	15.8329	12.2493	15.6652	13.7978	12.1016	18.4696	16.9375	17.1566
	15.8334	12.2469	15.6609	13.7962	12.1217	18.4496	16.9389	17.1601
	15.8345	12.2414	15.6601	13.7934	12.131	18.4508	16.9335	17.1762
	15.8362	12.2427	15.6483	13.7942	12.1342	18.4418	16.9385	17.18
	15.8438	12.2421	15.6576	13.8016	12.1285	18.442	16.9432	17.1856
	15.8577	12.2385	15.6628	13.8048	12.1249	18.4536	16.941	17.1883
	15.8661	12.2393	15.6751	13.8137	12.1492	18.4444	16.9498	17.1965
	15.8667	12.2381	15.6659	13.8185	12.1598	18.4496	16.9595	17.1987
	15.8719	12.2377	15.6526	13.8183	12.16	18.459	16.9701	17.2175
	15.8742	12.2348	15.6676	13.8154	12.1425	18.4663	16.9816	17.232
	15.8761	12.2319	15.6789	13.8194	12.1474	18.4828	16.9821	17.235
	15.8829	12.2325	15.6751	13.8158	12.1631	18.4837	16.9774	17.235
	15.8835	12.2226	15.68	13.8184	12.1634	18.4839	16.989	17.2365
	15.8924	12.2218	15.6841	13.8187	12.1491	18.4918	16.9829	17.2445
	15.9026	12.2179	15.6961	13.8223	12.1646	18.4957	16.9911	17.2529
	15.8965	12.2175	15.7094	13.8271	12.1805	18.5066	16.9831	17.2551
	15.9011	12.2153	15.7149	13.8294	12.1788	18.5127	16.9792	17.2713
	15.9043	12.214	15.7086	13.829	12.1959	18.5194	16.9837	17.2739
	15.9037	12.2124	15.7113	13.828	12.1931	18.508	16.9882	17.2787
	15.9089	12.208	15.7104	13.8294	12.1874	18.5241	16.9912	17.2883
	15.9168	12.2021	15.7228	13.8252	12.195	18.5314	16.9913	17.2986
	15.9215	12.1977	15.72	13.8292	12.2139	18.5219	17.0078	17.302
	15.9238	12.199	15.722	13.8338	12.2255	18.5246	17.006	17.3073
	15.9219	12.1958	15.7325	13.837	12.2375	18.5268	17.0109	17.3102
	15.9187	12.1892	15.739	13.8397	12.2485	18.5454	17.0198	17.3115
	15.9204	12.193	15.7417	13.8422	12.2619	18.545	17.0138	17.3128
	15.9306	12.1928	15.7472	13.8463	12.2724	18.5365	17.0256	17.3126
	15.9367	12.193	15.7501	13.8563	12.2689	18.5281	17.0388	17.3116
	15.9416	12.1952	15.7619	13.8604	12.2752	18.5145	17.044	17.3132
	15.9412	12.2002	15.7663	13.8608	12.2381	18.4791	17.0435	17.3148
	15.9413	12.1959	15.7616	13.8579	12.2007	18.4964	17.0503	17.3292
	15.94	12.1926	15.7613	13.8579	12.1955	18.5152	17.06	17.3365
	15.9439	12.1914	15.7628	13.8602	12.2218	18.5367	17.0759	17.3446
	15.937	12.189	15.7784	13.859	12.2543	18.5417	17.0851	17.349
	15.9348	12.1835	15.7832	13.8641	12.2718	18.5678	17.0834	17.3598
	15.9394	12.1823	15.7941	13.8717	12.2874	18.5816	17.0741	17.3643
	15.9434	12.1864	15.8021	13.8786	12.2937	18.5902	17.0808	17.3789
	15.9472	12.1832	15.8097	13.8799	12.2959	18.5732	17.0766	17.3849
	15.9544	12.1841	15.8139	13.8771	12.2973	18.5351	17.0787	17.3971
	15.9529	12.1755	15.8215	13.8823	12.2908	18.5506	17.0853	17.4043
	15.9542	12.1777	15.8244	13.8829	12.2789	18.561	17.0918	17.4217
	15.9599	12.1725	15.8294	13.8886	12.2625	18.5877	17.1073	17.4294
	15.9623	12.1705	15.8344	13.8845	12.2512	18.5947	17.1191	17.4457
	15.9677	12.1647	15.8356	13.8828	12.2588	18.6127	17.1103	17.4617
	15.9586	12.1582	15.8403	13.879	12.2778	18.6086	17.1014	17.4665
	15.9584	12.1568	15.8496	13.8727	12.2998	18.6018	17.1042	17.4765
	15.9562	12.1537	15.8517	13.8779	12.3168	18.6075	17.1049	17.4822
	15.9571	12.1588	15.8645	13.8883	12.3234	18.5995	17.1138	17.4807
	15.964	12.1555	15.8717	13.8882	12.3235	18.6007	17.1243	17.4833
	15.97	12.1476	15.8753	13.8913	12.3229	18.6199	17.1227	17.4849
	15.9789	12.1449	15.8912	13.8911	12.3243	18.6211	17.1378	17.4943
	15.9858	12.1507	15.8773	13.8923	12.3226	18.6325	17.1526	17.5023
	15.9947	12.1481	15.8694	13.8966	12.3225	18.6592	17.1435	17.5108
	15.9966	12.1486	15.8711	13.8906	12.3138	18.6636	17.1289	17.5215
	15.9947	12.1541	15.8752	13.8843	12.3045	18.6589	17.1246	17.5233
	16.0066	12.1568	15.8708	13.8726	12.3073	18.6503	17.1188	17.5271
	16.0149	12.1615	15.862	13.8663	12.3133	18.6459	17.1097	17.5322
	16.0127	12.167	15.8372	13.8661	12.2998	18.6496	17.1118	17.5395
	16.0256	12.177	15.8377	13.8716	12.2886	18.6433	17.1255	17.5608
	16.0345	12.1797	15.8503	13.8736	12.2773	18.653	17.1256	17.5632
	16.0438	12.1962	15.8518	13.8705	12.2735	18.6869	17.1482	17.5658
	16.0485	12.1977	15.8677	13.8772	12.2827	18.6931	17.164	17.5836
	16.0516	12.1999	15.8965	13.8869	12.2826	18.6746	17.1791	17.6005
	16.0606	12.195	15.9097	13.8911	12.2962	18.7051	17.1663	17.6014
	16.068	12.2044	15.9233	13.8992	12.3099	18.6921	17.1699	17.6027
	16.0764	12.2065	15.9373	13.9081	12.3041	18.7181	17.1718	17.6025
	16.0876	12.1993	15.9463	13.9154	12.3384	18.7387	17.1755	17.6045
	16.0901	12.2086	15.9348	13.9246	12.3352	18.7437	17.1872	17.6227
	16.1051	12.2072	15.936	13.9311	12.3418	18.7633	17.1962	17.6379
	16.1139	12.2138	15.9341	13.9329	12.3512	18.7595	17.2067	17.6487
	16.1185	12.216	15.9483	13.9399	12.3589	18.7574	17.2112	17.6683
	16.126	12.2159	15.9561	13.9439	12.3797	18.7648	17.2188	17.6794
	16.1282	12.2203	15.9588	13.9364	12.3888	18.7812	17.225	17.6805
	16.1283	12.2157	15.971	13.9321	12.4014	18.7737	17.2281	17.6826
	16.1243	12.2148	15.9767	13.9375	12.4082	18.789	17.2271	17.6927
	16.1258	12.2095	15.9769	13.9396	12.4068	18.8101	17.226	17.6983
	16.1273	12.2107	15.9773	13.9402	12.4049	18.8184	17.245	17.7024
	16.1284	12.2155	15.9806	13.9393	12.3723	18.8419	17.2596	17.7106
	16.1213	12.2199	15.9835	13.9391	12.3681	18.814	17.2584	17.7185
	16.1193	12.2306	15.9895	13.9375	12.3595	18.8188	17.2459	17.7213
	16.1224	12.2385	15.9977	13.9403	12.3419	18.8258	17.2247	17.7208
	16.1201	12.2366	15.9943	13.946	12.3555	18.8496	17.2209	17.7221
	16.1226	12.2356	15.9782	13.9493	12.3574	18.8431	17.2293	17.7392
	16.128	12.2424	15.9787	13.953	12.3527	18.8621	17.2503	17.7575
	16.1335	12.2422	15.9743	13.9549	12.3596	18.8709	17.2611	17.761
	16.1413	12.2456	15.9977	13.9597	12.3566	18.8982	17.2647	17.7708
	16.1449	12.2497	16.0221	13.9601	12.3681	18.9188	17.268	17.7928
	16.1483	12.249	16.0323	13.957	12.3758	18.9015	17.2788	17.8001
	16.1526	12.2397	16.0388	13.9588	12.3958	18.8779	17.2816	17.8015
	16.1488	12.2412	16.0441	13.9572	12.3952	18.8688	17.2854	17.814
	16.1488	12.2361	16.0473	13.9477	12.4022	18.8552	17.2855	17.8228
	16.145	12.2303	16.0552	13.9459	12.4066	18.8311	17.2884	17.8183
	16.1398	12.2288	16.0613	13.9472	12.4035	18.8242	17.2803	17.8153
	16.1338	12.2266	16.0614	13.9436	12.3991	18.8194	17.2784	17.8186
	16.1305	12.2278	16.0728	13.9388	12.3951	18.8233	17.2703	17.8282
	16.1345	12.2228	16.0758	13.9352	12.3979	18.8172	17.2676	17.8395
	16.1352	12.2239	16.0709	13.936	12.394	18.8366	17.27	17.8422
	16.1377	12.2296	16.0649	13.9399	12.4054	18.8489	17.2674	17.8564
	16.1406	12.2302	16.0786	13.9406	12.3931	18.8556	17.2736	17.8597
	16.1403	12.2223	16.0776	13.9406	12.3878	18.8884	17.2889	17.8619
	16.145	12.2256	16.0693	13.9479	12.3909	18.9078	17.3054	17.8688
	16.1499	12.2241	16.0745	13.9587	12.3878	18.9189	17.3118	17.8811
	16.1445	12.222	16.0787	13.9644	12.3928	18.9292	17.3158	17.8875
	16.1488	12.2175	16.0804	13.9788	12.3955	18.9388	17.3252	17.8995
	16.1485	12.2181	16.0885	13.9878	12.3945	18.9358	17.3243	17.901
	16.1421	12.222	16.0808	13.9849	12.3898	18.9304	17.3193	17.9026
	16.1433	12.2326	16.085	13.9873	12.3957	18.9427	17.3063	17.9068
	16.1387	12.2371	16.0869	13.9937	12.3974	18.9212	17.3064	17.9158
	16.1375	12.2422	16.0911	14.0037	12.3987	18.9358	17.3263	17.9176
	16.1428	12.2507	16.0878	14.0056	12.4077	18.9451	17.3278	17.9273
	16.1414	12.2525	16.0876	14.0058	12.4133	18.9518	17.3189	17.9335
	16.1484	12.251	16.0997	14.0032	12.402	18.962	17.3276	17.9401
	16.1515	12.2539	16.103	13.9981	12.4142	18.9716	17.3309	17.946
	16.1502	12.2562	16.1001	14.0002	12.4066	18.9837	17.3339	17.9673
	16.1505	12.2601	16.1087	14.0064	12.4056	18.9984	17.3422	17.981
	16.159	12.2722	16.116	14.0117	12.4269	19.0117	17.3641	18.003
	16.1593	12.2731	16.1268	14.0152	12.436	19.0136	17.3773	18.0133
	16.1611	12.2774	16.142	14.0126	12.4431	19.0276	17.3792	18.0174
	16.1667	12.2899	16.1527	14.0132	12.4589	19.0303	17.3734	18.0189
	16.1706	12.2956	16.1417	14.0138	12.4712	19.0199	17.3831	18.0195
	16.174	12.3055	16.1457	14.0234	12.4898	19.0108	17.3866	18.02
	16.1678	12.3117	16.1585	14.0298	12.494	19.0214	17.3942	18.015
	16.1571	12.3106	16.1715	14.0367	12.5014	19.018	17.4019	18.0185
	16.1623	12.3191	16.1795	14.039	12.503	18.9959	17.4004	18.0186
	16.1607	12.3264	16.2012	14.0369	12.4964	18.9828	17.3969	18.0221
	16.1554	12.3324	16.2006	14.0342	12.4898	19.0028	17.4064	18.032
	16.1579	12.3441	16.1932	14.0284	12.4779	19.0051	17.4087	18.0401
	16.1587	12.3493	16.2008	14.0278	12.4782	19.0158	17.4094	18.0472
	16.1595	12.3619	16.2006	14.0271	12.4768	19.0324	17.4067	18.057
	16.1593	12.3676	16.2021	14.0286	12.4866	19.04	17.4132	18.063
	16.163	12.3685	16.1973	14.0293	12.4899	19.0373	17.4293	18.0689
	16.1634	12.3714	16.2014	14.0342	12.4968	19.0316	17.4344	18.0693
	16.1613	12.3712	16.2049	14.0426	12.505	19.0325	17.4324	18.0716
	16.1629	12.378	16.1998	14.0405	12.5029	19.0317	17.4335	18.0674
	16.1575	12.3782	16.205	14.0325	12.5094	19.0175	17.4262	18.0688
	16.1564	12.3822	16.2087	14.0306	12.5116	19.0248	17.4319	18.0851
	16.1544	12.3948	16.1972	14.0345	12.5055	19.0468	17.4476	18.0924
	16.1606	12.3991	16.2038	14.0455	12.4972	19.0719	17.4661	18.0988
	16.1686	12.3971	16.2091	14.05	12.5091	19.0859	17.4775	18.0997
	16.1743	12.3998	16.1935	14.049	12.5033	19.0807	17.4774	18.1019
	16.1765	12.3967	16.1897	14.0495	12.5046	19.0764	17.4809	18.1071
	16.1701	12.4015	16.1982	14.053	12.5004	19.0889	17.4776	18.1167
	16.1739	12.3994	16.2084	14.0568	12.4987	19.0771	17.4762	18.1217
	16.1757	12.4035	16.209	14.056	12.5081	19.0895	17.4806	18.1259
	16.1712	12.4065	16.2313	14.0582	12.5228	19.0898	17.4765	18.1364
	16.1766	12.4078	16.2417	14.0617	12.5415	19.0924	17.4755	18.1387
	16.1758	12.4126	16.25	14.0627	12.5492	19.0667	17.4893	18.1398
	16.1839	12.4107	16.2587	14.0665	12.5535	19.0541	17.501	18.1402
	16.1825	12.4111	16.2647	14.0659	12.5599	19.0479	17.5014	18.1436
	16.1873	12.4136	16.2649	14.0678	12.5614	19.0451	17.5136	18.1414
	16.1864	12.4131	16.27	14.0666	12.5494	19.0528	17.5101	18.1402
	16.1898	12.4081	16.2681	14.0638	12.5511	19.049	17.5062	18.1482
	16.191	12.4106	16.2628	14.0609	12.5566	19.062	17.5093	18.1535
	16.196	12.4039	16.2655	14.0681	12.5565	19.0764	17.5125	18.1645
	16.1917	12.4129	16.2715	14.0754	12.5703	19.091	17.5156	18.1682
	16.191	12.4173	16.2819	14.0733	12.5858	19.0847	17.516	18.1749
	16.1987	12.4106	16.2843	14.0691	12.595	19.0818	17.5269	18.1761
	16.2033	12.4088	16.2865	14.0722	12.5985	19.0843	17.5457	18.1792
	16.2024	12.4027	16.2879	14.0752	12.6006	19.0658	17.5551	18.1783
	16.205	12.4009	16.2916	14.0772	12.603	19.0645	17.5516	18.1787
	16.2088	12.3926	16.296	14.0825	12.5862	19.0599	17.55	18.1841
	16.2046	12.4005	16.2882	14.0894	12.5514	19.0744	17.5464	18.1919
	16.1957	12.3932	16.2808	14.0967	12.55	19.0808	17.5531	18.1915
	16.2005	12.3894	16.2754	14.1037	12.5732	19.0957	17.5648	18.1875
	16.2079	12.3936	16.2773	14.1045	12.5946	19.1068	17.5743	18.2017
	16.2258	12.3818	16.2848	14.1099	12.581	19.1152	17.5781	18.2145
	16.2415	12.3833	16.2837	14.1088	12.5711	19.1079	17.5855	18.2164
	16.252	12.3776	16.2926	14.1071	12.5621	19.1027	17.5848	18.2161
	16.2569	12.3751	16.2915	14.1058	12.5761	19.122	17.5815	18.2179
	16.259	12.3756	16.2809	14.1085	12.5809	19.1333	17.5814	18.218
	16.2622	12.3798	16.2821	14.1085	12.5715	19.1371	17.584	18.2222
	16.2675	12.3718	16.2794	14.1122	12.5588	19.1327	17.5848	18.2356
	16.2685	12.3688	16.2782	14.1092	12.5449	19.1405	17.5886	18.2545
	16.275	12.3603	16.2787	14.115	12.5442	19.1471	17.5956	18.2619
	16.2821	12.3566	16.2822	14.1182	12.5442	19.1477	17.599	18.2733
	16.2876	12.356	16.2873	14.1206	12.5492	19.1573	17.6057	18.2752
	16.2946	12.3486	16.287	14.1226	12.5524	19.1682	17.6081	18.2774
	16.3	12.3431	16.2753	14.1193	12.5672	19.1792	17.6244	18.2776
	16.3021	12.3443	16.2634	14.1191	12.5679	19.1506	17.6244	18.2811
	16.3043	12.3462	16.2698	14.1186	12.5551	19.1377	17.6238	18.2898
	16.3107	12.3481	16.2578	14.1157	12.5657	19.1449	17.6332	18.3001
	16.3161	12.3485	16.2643	14.1191	12.5807	19.1573	17.6355	18.3069
	16.318	12.3426	16.2779	14.1258	12.5753	19.1739	17.6338	18.3169
	16.3218	12.3462	16.2928	14.1378	12.5999	19.1675	17.6321	18.3172
	16.3284	12.3401	16.2964	14.1432	12.6188	19.1586	17.6375	18.3196
	16.3357	12.3408	16.3008	14.1422	12.6315	19.1642	17.6314	18.3206
	16.3359	12.3356	16.307	14.1468	12.6375	19.181	17.6408	18.3252
	16.3394	12.3365	16.3032	14.1542	12.6507	19.1789	17.6398	18.346
	16.3456	12.3391	16.3025	14.1609	12.6541	19.1564	17.648	18.3509
	16.3518	12.3384	16.2994	14.1743	12.6554	19.1482	17.6628	18.3559
	16.3578	12.3338	16.3052	14.1828	12.6511	19.149	17.6621	18.3569
	16.3632	12.3302	16.3012	14.185	12.6574	19.1557	17.6555	18.361
	16.3654	12.317	16.2905	14.1824	12.6438	19.1697	17.6563	18.3748
	16.3644	12.3178	16.2906	14.1728	12.6461	19.1612	17.67	18.3806
	16.3585	12.3147	16.2891	14.1654	12.6455	19.1572	17.6594	18.3912
	16.362	12.3094	16.2884	14.1688	12.6598	19.1551	17.645	18.3967
	16.3596	12.2974	16.2989	14.1707	12.6741	19.1464	17.6366	18.3981
	16.349	12.2967	16.301	14.168	12.6809	19.1614	17.6466	18.4109
	16.3594	12.2908	16.2943	14.1688	12.6625	19.1655	17.6418	18.422
	16.3661	12.2861	16.284	14.1662	12.6495	19.183	17.6435	18.4245
	16.3618	12.2841	16.2841	14.164	12.6684	19.1961	17.6489	18.4335
	16.3582	12.2851	16.2852	14.1648	12.6909	19.1986	17.6577	18.4365
	16.3527	12.2827	16.2878	14.1663	12.6889	19.2203	17.6711	18.4377
	16.3662	12.2757	16.2769	14.1747	12.6832	19.2317	17.6829	18.4413
	16.3668	12.276	16.2891	14.1746	12.6624	19.2373	17.682	18.449
	16.3618	12.2645	16.2919	14.1715	12.6646	19.2508	17.6803	18.4448
	16.3642	12.2691	16.2963	14.1761	12.668	19.266	17.6817	18.459
	16.3585	12.2688	16.2991	14.1799	12.6655	19.2705	17.6827	18.4724
	16.3594	12.2599	16.3042	14.1795	12.6486	19.2755	17.6802	18.4775
	16.3589	12.2521	16.3118	14.178	12.6362	19.2952	17.6801	18.485
	16.348	12.2478	16.3127	14.1837	12.637	19.2828	17.6874	18.4956
	16.3452	12.2402	16.3117	14.1865	12.6412	19.2816	17.7043	18.5054
	16.3491	12.2367	16.3192	14.1813	12.6514	19.2998	17.72	18.514
	16.3525	12.2326	16.3273	14.1812	12.6499	19.3095	17.7241	18.5161
	16.3555	12.2303	16.3384	14.1822	12.674	19.3169	17.728	18.5151
	16.359	12.2251	16.3494	14.1866	12.7095	19.3219	17.7182	18.5171
	16.3514	12.22	16.3507	14.1886	12.7093	19.3246	17.7262	18.5258
	16.3451	12.2187	16.353	14.186	12.716	19.2963	17.7362	18.5368
	16.3407	12.2177	16.3549	14.1844	12.7061	19.3077	17.7392	18.5403
	16.3415	12.2149	16.3575	14.1948	12.6946	19.3161	17.7372	18.5386
	16.3418	12.2128	16.3765	14.1951	12.6833	19.3021	17.726	18.554
	16.3416	12.2024	16.3915	14.1839	12.6511	19.3017	17.7373	18.5575
	16.3478	12.1953	16.3685	14.177	12.6595	19.3506	17.7841	18.5614
	16.3499	12.1948	16.3492	14.1764	12.6874	19.3433	17.7954	18.5662
	16.335	12.186	16.3474	14.1699	12.6997	19.31	17.7853	18.5685
	16.3353	12.1782	16.3562	14.1559	12.6964	19.3249	17.785	18.5837
	16.342	12.1802	16.3618	14.1553	12.6973	19.3604	17.7996	18.5924
	16.3401	12.1825	16.3747	14.1581	12.6819	19.3549	17.8014	18.5982
	16.3379	12.1965	16.3801	14.1544	12.6744	19.316	17.7934	18.6042
	16.3329	12.2086	16.3816	14.1465	12.6826	19.3224	17.787	18.6092
	16.3282	12.2233	16.378	14.145	12.6832	19.3361	17.7874	18.6217
	16.3241	12.2433	16.3768	14.1466	12.6831	19.3106	17.7915	18.6274
	16.3258	12.2525	16.3677	14.1454	12.6928	19.3268	17.7949	18.6226
	16.3289	12.2623	16.3489	14.1493	12.6991	19.3182	17.7972	18.6179
	16.326	12.2769	16.3403	14.161	12.7073	19.31	17.7921	18.6172
	16.3231	12.285	16.3295	14.1714	12.692	19.329	17.8045	18.6177
	16.3267	12.2967	16.3229	14.18	12.7128	19.3193	17.8071	18.6136
	16.3302	12.2986	16.3205	14.1961	12.7169	19.3091	17.7967	18.6125
	16.3297	12.3091	16.3253	14.2076	12.7046	19.3026	17.7934	18.6199
	16.3306	12.3194	16.3255	14.2104	12.7196	19.3314	17.8031	18.6325
	16.3325	12.3335	16.3339	14.2093	12.7293	19.3314	17.8039	18.6294
	16.3368	12.3374	16.3552	14.213	12.7387	19.3115	17.8087	18.6433
	16.34	12.3412	16.3646	14.2138	12.7372	19.3185	17.8168	18.6474
	16.332	12.35	16.3659	14.2162	12.7336	19.3231	17.8181	18.6435
	16.3301	12.35	16.3684	14.2166	12.7482	19.2995	17.8066	18.6419
	16.3342	12.3507	16.3731	14.217	12.7423	19.3036	17.8048	18.6462
	16.3257	12.3517	16.3658	14.2295	12.7404	19.3189	17.8237	18.6482
	16.3212	12.3505	16.3668	14.2398	12.727	19.3388	17.8332	18.648
	16.3204	12.3508	16.3703	14.247	12.7202	19.321	17.8234	18.6481
	16.3182	12.3496	16.3619	14.2509	12.7307	19.3492	17.8206	18.6483
	16.3166	12.3504	16.3634	14.2544	12.735	19.3672	17.8216	18.649
	16.3169	12.3432	16.3687	14.2598	12.7301	19.3784	17.8234	18.6513
	16.3114	12.3405	16.3702	14.2611	12.727	19.3705	17.8068	18.657
	16.3008	12.3424	16.365	14.259	12.7406	19.3699	17.8	18.6627
	16.2848	12.3517	16.365	14.2605	12.7371	19.3717	17.7931	18.6674
	16.2727	12.3594	16.3689	14.2602	12.7537	19.3681	17.8066	18.6668
	16.2789	12.364	16.3709	14.2647	12.754	19.3623	17.8237	18.6849
	16.2754	12.363	16.3715	14.2652	12.7382	19.3763	17.8313	18.6896
	16.2668	12.3695	16.3705	14.2674	12.7127	19.389	17.8401	18.7038
	16.2589	12.3794	16.3669	14.2683	12.6985	19.4114	17.8475	18.7134
	16.2533	12.381	16.3687	14.2706	12.6842	19.3974	17.856	18.7189
	16.2543	12.3863	16.383	14.2707	12.7174	19.4027	17.866	18.7191
	16.2581	12.3831	16.3869	14.2716	12.7521	19.3865	17.8675	18.7206
	16.2557	12.3846	16.3864	14.2701	12.7589	19.3711	17.8504	18.7272
	16.2484	12.389	16.3984	14.2664	12.7599	19.3684	17.845	18.7279
	16.2339	12.3902	16.3954	14.255	12.7537	19.3823	17.8433	18.731
	16.2289	12.3952	16.3987	14.2508	12.7484	19.3667	17.8444	18.7342
	16.223	12.4009	16.406	14.2482	12.7572	19.3509	17.8387	18.7411
	16.2205	12.4087	16.4175	14.2478	12.7621	19.3688	17.8488	18.7435
	16.2143	12.4149	16.4168	14.2593	12.755	19.3728	17.8649	18.7418
	16.2165	12.4212	16.4204	14.2701	12.741	19.3766	17.8699	18.7476
	16.217	12.4273	16.4208	14.2771	12.7577	19.3769	17.8735	18.7525
	16.2075	12.4357	16.4238	14.2805	12.7668	19.3845	17.8937	18.7605
[truncated: 544 more rows]
