# Supplementary material for: Up-Regulation of the TRPM8 Channel Attenuates TRPC1-Mediated Store-Operated Calcium Entry in Abdominal Aortic Aneurysm
Source: Biomolecules. 2026 May 19;16(5):741. doi: 10.3390/biom16050741 (PMC13204588; doi:10.3390/biom16050741)
Supplement: Supplementary file 1 [file biomolecules-16-00741-s001.zip › Supplementary table S1.xlsx]

## Sheet: Sheet1
		Gene		Primers sequence
		H-TRPM8	Forward	CAGAAGGAATGACACTCTGGAC
			Reverse	TCACCAAGTCGCTTTCACTGT
		H-TRPC1	Forward	AGGATAGCCTCCGGCATTC
			Reverse	TTCCACCTCCACAAGACTTAGT
		H-TRPC3	Forward	CCCTGAGACGCATGACAGTG
			Reverse	CACGCAGTTGACGTTCAGC
		H-TRPC4	Forward	CTCGCTGGTACGATGAGTTTC
			Reverse	GTGGGCTTTTGGGAGCTATCA
		H-TRPC5	Forward	CAGCGTGTATGTGGGTGATG
			Reverse	GGAGTGATGTCCGGTGTGAAT
		H-TRPC6	Forward	GTGATCGCTCCACAAGCCTAT
			Reverse	CTGCCAACTGTAGGGCATTCT
		H-TRPC7	Forward	TTCCTGGACTCGGCTGAGTAT
			Reverse	TGAAGTTAAGGGTCTTGGACTCC
		H-GAPDH	Forward	GGAGCGAGATCCCTCCAAAAT
			Reverse	GGCTGTTGTCATACTTCTCATGG
